# Supplementary material for: Adolescent cohorts assessing growth, cardiovascular and cognitive outcomes in low and middle-income countries
Source: PLoS One. 2018 Jan 16;13(1):e0190443. doi: 10.1371/journal.pone.0190443 (PMC5770018; doi:10.1371/journal.pone.0190443)
Supplement: S4 Table — (XLSX) [file pone.0190443.s004.xlsx]

## Sheet: Sheet1
S4 Table Literature Review Search Results
1. [Maternal and perinatal health]. Bol Asoc Chil Prot Fam. 1991;27(1-12):1-21.
2. [Evaluation of second National Immunization Day activities, in China]. Zhonghua Liu Xing Bing Xue Za Zhi. 1995;16(6):343-7.
3. USA supports measles elimination. EPI Newsl. 1996;18(3):1.
4. Depo-Provera and bone density: what should you tell teen users? Contracept Technol Update. 1998;19(1):1-3.
5. [Risk factors weaning children rural women Poltava region]. Georgian Med News. 2014(232-233):86-92.
6. Aaby P, Benn CS, Nielsen J, Lisse IM, Rodrigues A, Jensen H. DTP vaccination and child survival in observational studies with incomplete vaccination data. Trop Med Int Health. 2007;12(1):15-24.
7. Aaby P, Bukh J, Kronborg D, Lisse IM, da Silva MC. Delayed excess mortality after exposure to measles during the first six months of life. Am J Epidemiol. 1990;132(2):211-9.
8. Abbott C, Tiede B, Armah G, Mahmoud A. Evaluation of cost-effectiveness of live oral pentavalent reassortant rotavirus vaccine introduction in Ghana. Vaccine. 2012;30(15):2582-7.
9. Abdallah MW, Larsen N, Grove J, Norgaard-Pedersen B, Thorsen P, Mortensen EL, et al. Amniotic fluid inflammatory cytokines: potential markers of immunologic dysfunction in autism spectrum disorders. World J Biol Psychiatry. 2013;14(7):528-38.
10. Abdul Razak I, Esa R. A 5-year longitudinal study of caries development in first permanent molars in children. Dent J Malays. 1988;10(2):41-4.
11. Abdullah JM, Kumaraswamy N, Awang N, Ghazali MM, Abdullah MR. Persistence of cognitive deficits following paediatric head injury without professional rehabilitation in rural East Coast Malaysia. Asian J Surg. 2005;28(3):163-7.
12. Abrahamse AF, Morrison PA, Waite LJ. Teenagers willing to consider single parenthood: who is at greatest risk? Fam Plann Perspect. 1988;20(1):13-8.
13. Abreu MN, Caiaffa WT. [Influence of family environment and social group on smoking among Brazilian youth aged 15 to 24 years]. Rev Panam Salud Publica. 2011;30(1):22-30.
14. Abu-Zeid YA, Abdulhadi NH, Theander TG, Hviid L, Saeed BO, Jepsen S, et al. Seasonal changes in cell mediated immune responses to soluble Plasmodium falciparum antigens in children with haemoglobin AA and haemoglobin AS. Trans R Soc Trop Med Hyg. 1992;86(1):20-2.
15. Acevedo N, Sanchez J, Zakzuk J, Bornacelly A, Quiroz C, Alvarez A, et al. Particular characteristics of allergic symptoms in tropical environments: follow up to 24 months in the FRAAT birth cohort study. BMC Pulm Med. 2012;12:13.
16. Acharya D, Prasanna KS, Nair S, Rao RS. Acute respiratory infections in children: a community based longitudinal study in south India. Indian J Public Health. 2003;47(1):7-13.
17. Achidi EA, Ajua A, Kimbi HK, Sinju CM. In vivo efficacy study of quinine sulphate in the treatment of uncomplicated P. falciparum malaria in patients from Southwestern Cameroon. East Afr Med J. 2005;82(4):181-5.
18. Adachi-Mejia AM, Primack BA, Beach ML, Titus-Ernstoff L, Longacre MR, Weiss JE, et al. Influence of movie smoking exposure and team sports participation on established smoking. Arch Pediatr Adolesc Med. 2009;163(7):638-43.
19. Adair LS, Fall CH, Osmond C, Stein AD, Martorell R, Ramirez-Zea M, et al. Associations of linear growth and relative weight gain during early life with adult health and human capital in countries of low and middle income: findings from five birth cohort studies. Lancet. 2013;382(9891):525-34.
20. Adair LS, Fall CH, Osmond C, Stein AD, Martorell R, Ramirez-Zea M, et al. Associations of linear growth and relative weight gain during early life with adult health and human capital in countries of low and middle income: findings from five birth cohort studies. Lancet. 2013;382(9891):525-34.
21. Adjei A, Narh-Bana S, Amu A, Kukula V, Nagai RA, Owusu-Agyei S, et al. Treatment outcomes in a safety observational study of dihydroartemisinin/piperaquine (Eurartesim((R))) in the treatment of uncomplicated malaria at public health facilities in four African countries. Malar J. 2016;15(1):43.
22. Aekplakorn W, Loomis D, Vichit-Vadakan N, Bangdiwala S. Heterogeneity of daily pulmonary function in response to air pollution among asthmatic children. Southeast Asian J Trop Med Public Health. 2004;35(4):990-8.
23. Aekplakorn W, Loomis D, Vichit-Vadakan N, Shy C, Plungchuchon S. Acute effects of SO2 and particles from a power plant on respiratory symptoms of children, Thailand. Southeast Asian J Trop Med Public Health. 2003;34(4):906-14.
24. Ag Bendech M, Chauliac M, Gerbouin Rerolle P, Kante N, Malvy DJ. [Food consumption patterns in the urban milieu of Bamako]. Sante Publique. 2000;12(1):45-63.
25. Agoti CN, Mwihuri AG, Sande CJ, Onyango CO, Medley GF, Cane PA, et al. Genetic relatedness of infecting and reinfecting respiratory syncytial virus strains identified in a birth cohort from rural Kenya. J Infect Dis. 2012;206(10):1532-41.
26. Ahmed AM, El Tash LA, Mohamed EY, Adam I. High levels of Schistosoma mansoni infections among schoolchildren in central Sudan one year after treatment with praziquantel. J Helminthol. 2012;86(2):228-32.
27. Ahmed F, Clemens JD, Rao MR, Banik AK. Family latrines and paediatric shigellosis in rural Bangladesh: benefit or risk? Int J Epidemiol. 1994;23(4):856-62.
28. Ahmed NU, Zeitlin MF, Beiser AS, Super CM, Gershoff SN. A longitudinal study of the impact of behavioural change intervention on cleanliness, diarrhoeal morbidity and growth of children in rural Bangladesh. Soc Sci Med. 1993;37(2):159-71.
29. Ahmed T, Lundgren A, Arifuzzaman M, Qadri F, Teneberg S, Svennerholm AM. Children with the Le(a+b-) blood group have increased susceptibility to diarrhea caused by enterotoxigenic Escherichia coli expressing colonization factor I group fimbriae. Infect Immun. 2009;77(5):2059-64.
30. Ajjampur SS, Koshy B, Venkataramani M, Sarkar R, Joseph AA, Jacob KS, et al. Effect of cryptosporidial and giardial diarrhoea on social maturity, intelligence and physical growth in children in a semi-urban slum in south India. Ann Trop Paediatr. 2011;31(3):205-12.
31. Ajjampur SS, Sankaran P, Kannan A, Sathyakumar K, Sarkar R, Gladstone BP, et al. Giardia duodenalis assemblages associated with diarrhea in children in South India identified by PCR-RFLP. Am J Trop Med Hyg. 2009;80(1):16-9.
32. Ajjampur SS, Sarkar R, Allison G, Banda K, Kane A, Muliyil J, et al. Serum IgG response to Cryptosporidium immunodominant antigen gp15 and polymorphic antigen gp40 in children with cryptosporidiosis in South India. Clin Vaccine Immunol. 2011;18(4):633-9.
33. Akram DS, Agboatwala M. Growth parameters of Pakistani children. Indian J Pediatr. 1991;58(6):825-32.
34. Akumu AO, English M, Scott JA, Griffiths UK. Economic evaluation of delivering Haemophilus influenzae type b vaccine in routine immunization services in Kenya. Bull World Health Organ. 2007;85(7):511-8.
35. Al-Jundi SH, Hammad M, Alwaeli H. The efficacy of a school-based caries preventive program: a 4-year study. Int J Dent Hyg. 2006;4(1):30-4.
36. al-Yaman F, Genton B, Anders R, Taraika J, Ginny M, Mellor S, et al. Assessment of the role of the humoral response to Plasmodium falciparum MSP2 compared to RESA and SPf66 in protecting Papua New Guinean children from clinical malaria. Parasite Immunol. 1995;17(9):493-501.
37. al-Yaman F, Genton B, Kramer KJ, Chang SP, Hui GS, Baisor M, et al. Assessment of the role of naturally acquired antibody levels to Plasmodium falciparum merozoite surface protein-1 in protecting Papua New Guinean children from malaria morbidity. Am J Trop Med Hyg. 1996;54(5):443-8.
38. al-Yaman F, Genton B, Taraika J, Alpers MP. Naturally acquired cellular immune responses to the synthetic malarial peptide SPf66 in children in Papua New Guinea. Trans R Soc Trop Med Hyg. 1997;91(6):709-12.
39. Alam DS, Marks GC, Baqui AH, Yunus M, Fuchs GJ. Association between clinical type of diarrhoea and growth of children under 5 years in rural Bangladesh. Int J Epidemiol. 2000;29(5):916-21.
40. Alati R, Najman JM, Shuttlewood GJ, Williams GM, Bor W. Changes in mental health status amongst children of migrants to Australia: a longitudinal study. Sociol Health Illn. 2003;25(7):866-88.
41. Albernaz EP, Menezes AM, Cesar JA, Victora CG, Barros FC. [Hospitalization for bronchiolitis: a risk factor for recurrent wheezing]. Cad Saude Publica. 2000;16(4):1049-57.
42. Aldana E, Gomez ME, Sanchez MA, Gavino FG. [Conflict areas in two psychotherapeutic groups of climacteric women]. Ginecol Obstet Mex. 2007;75(6):332-40.
43. Alderman T, Addington J, Bearden C, Cannon TD, Cornblatt BA, McGlashan TH, et al. Negative symptoms and impaired social functioning predict later psychosis in Latino youth at clinical high risk in the North American prodromal longitudinal studies consortium. Early Interv Psychiatry. 2015;9(6):467-75.
44. Aldrigui JM, Cadioli IC, Mendes FM, Antunes JL, Wanderley MT. Predictive factors for pulp necrosis in traumatized primary incisors: a longitudinal study. Int J Paediatr Dent. 2013;23(6):460-9.
45. Alexandre MA, Benzecry SG, Siqueira AM, Vitor-Silva S, Melo GC, Monteiro WM, et al. The association between nutritional status and malaria in children from a rural community in the Amazonian region: a longitudinal study. PLoS Negl Trop Dis. 2015;9(4):e0003743.
46. Alievi PT, Carvalho PR, Trotta EA, Mombelli Filho R. The impact of admission to a pediatric intensive care unit assessed by means of global and cognitive performance scales. J Pediatr (Rio J). 2007;83(6):505-11.
47. Alipour Z, Lamyian M, Hajizadeh E. Anxiety and fear of childbirth as predictors of postnatal depression in nulliparous women. Women Birth. 2012;25(3):e37-43.
48. Aljunid S, Abuduxike G, Ahmed Z, Sulong S, Nur AM, Goh A. Impact of routine PCV7 (Prevenar) vaccination of infants on the clinical and economic burden of pneumococcal disease in Malaysia. BMC Infect Dis. 2011;11:248.
49. Alkoshi S, Maimaiti N, Dahlui M. Cost-effectiveness analysis of rotavirus vaccination among Libyan children using a simple economic model. Libyan J Med. 2014;9:26236.
50. Allahverdipour H, Bazargan M, Farhadinasab A, Hidarnia A, Bashirian S. Effectiveness of skill-based substance abuse intervention among male adolescents in an Islamic country: case of the Islamic Republic of Iran. J Drug Educ. 2009;39(2):211-22.
51. Allred SL, Pallos LL. Attrition in a panel study of people with environmental exposures: new insights about the impact of race, sex, and number of children in the household. Int J Environ Health Res. 2011;21(2):73-85.
52. Alvarado BE, Zunzunegui MV, Delisle H. [Validation of food security and social support scales in an Afro-Colombian community: application on a prevalence study of nutritional status in children aged 6 to 18 months]. Cad Saude Publica. 2005;21(3):724-36.
53. Alvarado BE, Zunzunegui MV, Delisle H, Osorno J. Growth trajectories are influenced by breast-feeding and infant health in an afro-colombian community. J Nutr. 2005;135(9):2171-8.
54. Alvarenga Kde F, Vicente LC, Lopes RC, Ventura LM, Bevilacqua MC, Moret AL. Development of P1 cortical auditory evoked potential in children presented with sensorineural hearing loss following cochlear implantation: a longitudinal study. Codas. 2013;25(6):521-6.
55. Alvarez JO. Nutrition, tooth development, and dental caries. Am J Clin Nutr. 1995;61(2):410s-6s.
56. Alvarez JO, Caceda J, Woolley TW, Carley KW, Baiocchi N, Caravedo L, et al. A longitudinal study of dental caries in the primary teeth of children who suffered from infant malnutrition. J Dent Res. 1993;72(12):1573-6.
57. Alvarez Uribe MC, Montoya Puerta EC. [Average body weight and height gain rate in children from 2 to 10 years old in a rural area of the Marinilla municipality, Antioquia, Colombia. 1996-1999]. Rev Esp Salud Publica. 2004;78(2):257-66.
58. Alves JF, Britto RP, Ferreira HS, Sawaya AL, Florencio TM. Evolution of the biochemical profile of children treated or undergoing treatment for moderate or severe stunting: consequences of metabolic programming? J Pediatr (Rio J). 2014;90(4):356-62.
59. Amaral JG, Freire IR, Valle-Neto EF, Cunha RF, Martinhon CC, Delbem AC. Longitudinal evaluation of fluoride levels in nails of 18-30-month-old children that were using toothpastes with 500 and 1100 mug F/g. Community Dent Oral Epidemiol. 2014;42(5):412-9.
60. Amato JN, Barbosa TS, Kobayashi FY, Gaviao MB. Changes in the oral-health-related quality of life of Brazilian children after an educational preventive programme: an 1-month longitudinal evaluation. Int J Dent Hyg. 2014;12(3):226-33.
61. Amberbir A, Medhin G, Abegaz WE, Hanlon C, Robinson K, Fogarty A, et al. Exposure to Helicobacter pylori infection in early childhood and the risk of allergic disease and atopic sensitization: a longitudinal birth cohort study. Clin Exp Allergy. 2014;44(4):563-71.
62. Amberbir A, Medhin G, Alem A, Britton J, Davey G, Venn A. The role of acetaminophen and geohelminth infection on the incidence of wheeze and eczema: a longitudinal birth-cohort study. Am J Respir Crit Care Med. 2011;183(2):165-70.
63. Amberbir A, Medhin G, Erku W, Alem A, Simms R, Robinson K, et al. Effects of Helicobacter pylori, geohelminth infection and selected commensal bacteria on the risk of allergic disease and sensitization in 3-year-old Ethiopian children. Clin Exp Allergy. 2011;41(10):1422-30.
64. Amberbir A, Medhin G, Hanlon C, Britton J, Davey G, Venn A. Effects of early life paracetamol use on the incidence of allergic disease and sensitization: 5 year follow-up of an Ethiopian birth cohort. PLoS One. 2014;9(4):e93869.
65. Amorim PG, Morcillo AM, Tresoldi AT, Fraga Ade M, Pereira RM, Baracat EC. Factors associated with complications of community-acquired pneumonia in preschool children. J Bras Pneumol. 2012;38(5):614-21.
66. Amusa L, Goon D, Amey A. Body composition of South African rural school children aged 7-13 years: the Tshannda longitudinal study. Minerva Pediatr. 2011;63(4):263-70.
67. Anand K, Sundaram KR, Lobo J, Kapoor SK. Are diarrheal incidence and malnutrition related in under five children? A longitudinal study in an area of poor sanitary conditions. Indian Pediatr. 1994;31(8):943-8.
68. Andagalu B, Mativo J, Kamau E, Ogutu B. Longitudinal study on Plasmodium falciparum gametocyte carriage following artemether-lumefantrine administration in a cohort of children aged 12-47 months living in Western Kenya, a high transmission area. Malar J. 2014;13:265.
69. Andargie G, Berhane Y, Worku A, Kebede Y. Predictors of perinatal mortality in rural population of Northwest Ethiopia: a prospective longitudinal study. BMC Public Health. 2013;13:168.
70. Anders KL, Nguyen NM, Van Thuy NT, Hieu NT, Nguyen HL, Hong Tham NT, et al. A birth cohort study of viral infections in Vietnamese infants and children: study design, methods and characteristics of the cohort. BMC Public Health. 2013;13:937.
71. Anders KL, Thompson CN, Thuy NT, Nguyet NM, Tu le TP, Dung TT, et al. The epidemiology and aetiology of diarrhoeal disease in infancy in southern Vietnam: a birth cohort study. Int J Infect Dis. 2015;35:3-10.
72. Andersen ZJ, Sram RJ, Scasny M, Gurzau ES, Fucic A, Gribaldo L, et al. Newborns health in the Danube Region: Environment, biomonitoring, interventions and economic benefits in a large prospective birth cohort study. Environ Int. 2016;88:112-22.
73. Andren Aronsson C, Uusitalo U, Vehik K, Yang J, Silvis K, Hummel S, et al. Age at first introduction to complementary foods is associated with sociodemographic factors in children with increased genetic risk of developing type 1 diabetes. Matern Child Nutr. 2015;11(4):803-14.
74. Anh DD, Thiem VD, Fischer TK, Canh DG, Minh TT, Tho le H, et al. The burden of rotavirus diarrhea in Khanh Hoa Province, Vietnam: baseline assessment for a rotavirus vaccine trial. Pediatr Infect Dis J. 2006;25(1):37-40.
75. Anigilaje EA, Dabit OJ, Tyovenda RK, Emebolu AJ, Agbedeh AA, Olutola A, et al. Effects of leisure activities and psychosocial support on medication adherence and clinic attendance among children on antiretroviral therapy. HIV AIDS (Auckl). 2014;6:127-37.
76. Anselmi L, Barros FC, Teodoro ML, Piccinini CA, Menezes AM, Araujo CL, et al. Continuity of behavioral and emotional problems from pre-school years to pre-adolescence in a developing country. J Child Psychol Psychiatry. 2008;49(5):499-507.
77. Anselmi L, Fleitlich-Bilyk B, Menezes AM, Araujo CL, Rohde LA. Prevalence of psychiatric disorders in a Brazilian birth cohort of 11-year-olds. Soc Psychiatry Psychiatr Epidemiol. 2010;45(1):135-42.
78. Anselmi L, Menezes AM, Hallal PC, Wehrmeister F, Goncalves H, Barros FC, et al. Socioeconomic changes and adolescent psychopathology in a Brazilian birth cohort study. J Adolesc Health. 2012;51(6 Suppl):S5-10.
79. Anuntaseree W, Sangsupawanich P, Osmond C, Mo-Suwan L, Vasiknanonte P, Choprapawon C. Sleep quality in infants with atopic dermatitis: a community-based, birth cohort study. Asian Pac J Allergy Immunol. 2012;30(1):26-31.
80. Araujo CL, Dutra CL, Hallal PC. Validity of maternal report on birth weight 11 years after delivery: the 1993 Pelotas Birth Cohort Study, Rio Grande do Sul State, Brazil. Cad Saude Publica. 2007;23(10):2421-7.
81. Araujo CL, Menezes AM, Vieira Mde F, Neutzling MB, Goncalves H, Anselmi L, et al. The 11-year follow-up of the 1993 Pelotas (Brazil) birth cohort study: methods. Cad Saude Publica. 2010;26(10):1875-86.
82. Araujo CL, Victora CG, Hallal PC, Gigante DP. Breastfeeding and overweight in childhood: evidence from the Pelotas 1993 birth cohort study. Int J Obes (Lond). 2006;30(3):500-6.
83. Arboleda C, Buschang PH, Camacho JA, Botero P, Roldan S. A mixed longitudinal anthropometric study of craniofacial growth of Colombian mestizos 6-17 years of age. Eur J Orthod. 2011;33(4):441-9.
84. Ardington C, Case A, Islam M, Lam D, Leibbrandt M, Menendez A, et al. The impact of AIDS on intergenerational support in South Africa: Evidence from the Cape Area Panel Study. Res Aging. 2010;32(1):97-121.
85. Arif M, Islam Z. Retinoblastoma: postenucleation orbital recurrence. Can J Ophthalmol. 2010;45(6):606-9.
86. Arnold A, Lewis J, Maximovich A, Ickovics J, Kershaw T. Antecedents and consequences of caregiving structure on young mothers and their infants. Matern Child Health J. 2011;15(7):1037-45.
87. Aronsson CA, Lee HS, Liu E, Uusitalo U, Hummel S, Yang J, et al. Age at gluten introduction and risk of celiac disease. Pediatrics. 2015;135(2):239-45.
88. Arora M, Gupta VK, Nazar GP, Stigler MH, Perry CL, Reddy KS. Impact of tobacco advertisements on tobacco use among urban adolescents in India: results from a longitudinal study. Tob Control. 2012;21(3):318-24.
89. Arruda E, Jones MH, Escremim de Paula F, Chong D, Bugarin G, Notario G, et al. The burden of single virus and viral coinfections on severe lower respiratory tract infections among preterm infants: a prospective birth cohort study in Brazil. Pediatr Infect Dis J. 2014;33(10):997-1003.
90. Arruda SP, da Silva AA, Kac G, Goldani MZ, Bettiol H, Barbieri MA. Socioeconomic and demographic factors are associated with dietary patterns in a cohort of young Brazilian adults. BMC Public Health. 2014;14:654.
91. Arusei RJ, Ettyang GA, Esamai F. Feeding patterns and growth of term infants in Eldoret, Kenya. Food Nutr Bull. 2011;32(4):307-14.
92. Aschbrenner KA, Greenberg JS, Allen SM, Seltzer MM. Subjective burden and personal gains among older parents of adults with serious mental illness. Psychiatr Serv. 2010;61(6):605-11.
93. Asefa M, Drewett R, Hewison J. An Ethiopian birth cohort study. Paediatr Perinat Epidemiol. 1996;10(4):443-62.
94. Asefa M, Hewison J, Drewett R. Traditional nutritional and surgical practices and their effects on the growth of infants in south-west Ethiopia. Paediatr Perinat Epidemiol. 1998;12(2):182-98.
95. Asghari G, Yuzbashian E, Mirmiran P, Bahadoran Z, Azizi F. Prediction of metabolic syndrome by a high intake of energy-dense nutrient-poor snacks in Iranian children and adolescents. Pediatr Res. 2015.
96. Ashcroft MT, Desai P, Richardson SA, Serjeant. Growth, behaviour, and educational achievement of Jamaican children with sickle-cell trait. Br Med J. 1976;1(6022):1371-3.
97. Ashimi A, Amole T, Ugwa E. Reported Sexual Violence among Women and Children Seen at the Gynecological Emergency Unit of a Rural Tertiary Health Facility, Northwest Nigeria. Ann Med Health Sci Res. 2015;5(1):26-9.
98. Ashraf RN, Jalil F, Khan SR, Zaman S, Karlberg J, Lindblad BS, et al. Early child health in Lahore, Pakistan: V. Feeding patterns. Acta Paediatr Suppl. 1993;82 Suppl 390:47-61.
99. Ashraf VV, Taly AB, Veerendrakumar M, Rao S. Myasthenia gravis in children: a longitudinal study. Acta Neurol Scand. 2006;114(2):119-23.
100. Assis SG, Pires T, Pesce RP, Avanci JQ, Oliveira RV. Socioeconomic development, family income, and psychosocial risk factors: a study of families with children in public elementary school. Cad Saude Publica. 2011;27 Suppl 2:S209-21.
101. Atanasov A, Despotova-Toleva L. Postnatal follow-up of the oxygenation index, arterial to alveolar oxygen tension ratio and alveolar arterial oxygen tension difference values in neonates with the respiratory distress syndrome treated with conventional ventilatory support. Folia Med (Plovdiv). 1997;39(1):13-23.
102. Atherly D, Dreibelbis R, Parashar UD, Levin C, Wecker J, Rheingans RD. Rotavirus vaccination: cost-effectiveness and impact on child mortality in developing countries. J Infect Dis. 2009;200 Suppl 1:S28-38.
103. Atherly DE, Lewis KD, Tate J, Parashar UD, Rheingans RD. Projected health and economic impact of rotavirus vaccination in GAVI-eligible countries: 2011-2030. Vaccine. 2012;30 Suppl 1:A7-14.
104. Atik B, Thanh TT, Luong VQ, Lagree S, Dean D. Impact of annual targeted treatment on infectious trachoma and susceptibility to reinfection. Jama. 2006;296(12):1488-97.
105. Atsma AW, Berntsen SF, Scheenstra R, Hadders-Algra M, Boersma ER, Huisjes HJ, et al. Neonatal neurological morbidity in relation to obstetrical and social conditions in Grenada (Caribbean). Int J Gynaecol Obstet. 1990;32(4):335-44.
106. Aurelius G, Lindstrom B. A longitudinal study of oral health in immigrant children in Sweden. Community Dent Oral Epidemiol. 1978;6(5):264-8.
107. Aurelius G, Lindstrom B. Longitudinal study of oral hygiene and dietary habits among immigrant children in Sweden. Community Dent Oral Epidemiol. 1980;8(4):165-70.
108. Avan B, Richter LM, Ramchandani PG, Norris SA, Stein A. Maternal postnatal depression and children's growth and behaviour during the early years of life: exploring the interaction between physical and mental health. Arch Dis Child. 2010;95(9):690-5.
109. Ayatollahi SM. Identification of factors associated with the growth of schoolchildren in southern Iran. J Trop Pediatr. 1993;39(2):111-3.
110. Ayatollahi SM, Sharafi Z, Haem E. Child Weight Growth Chart and Its Associated Factors in Birth Cohort of Maku Using a Growth Curve Model and LMS Method. Glob J Health Sci. 2015;7(6):181-6.
111. Aycan Z, Akbuga S, Cetinkaya E, Ocal G, Berberoglu M, Evliyaoglu O, et al. Final height of patients with classical congenital adrenal hyperplasia. Turk J Pediatr. 2009;51(6):539-44.
112. Ayoola OO, Omotade OO, Gemmell I, Clayton PE, Cruickshank JK. The impact of malaria in pregnancy on changes in blood pressure in children during their first year of life. Hypertension. 2014;63(1):167-72.
113. Azarian A, Miller TW, Skriptchenko-Gregorian V. Baseline assessment of children traumatized by the Armenian earthquake. Child Psychiatry Hum Dev. 1996;27(1):29-41.
114. Azeka E, Auler JO, Jr., Marcial MB, Fumagalli F, Ramires JA. Heart transplantation in children: clinical outcome during the early postoperative period. Pediatr Transplant. 2005;9(4):491-7.
115. Bagozzi RP, Van Loo MF. An investigation of the relationship between work and family size decisions over time. Multivariate Behav Res. 1988;23(1):3-34.
116. Bahar A, Hosseini Esfahani F, Asghari Jafarabadi M, Mehrabi Y, Azizi F. The structure of metabolic syndrome components across follow-up survey from childhood to adolescence. Int J Endocrinol Metab. 2013;11(1):16-22.
117. Bailey H, Semenenko I, Pilipenko T, Malyuta R, Thorne C. Factors associated with abandonment of infants born to HIV-positive women: results from a Ukrainian birth cohort. AIDS Care. 2010;22(12):1439-48.
118. Bairagi R, Langsten RL. Sex preference for children and its implications for fertility in rural Bangladesh. Stud Fam Plann. 1986;17(6 Pt 1):302-7.
119. Baker CP, Kulkarni B, Radhakrishna KV, Charyulu MS, Gregson J, Matsuzaki M, et al. Is the Association between Vitamin D and Cardiovascular Disease Risk Confounded by Obesity? Evidence from the Andhra Pradesh Children and Parents Study (APCAPS). PLoS One. 2015;10(6):e0129468.
120. Balding C, Feng Y, Atashband A. Who wants to adopt and who wants to be adopted: a sample of American families and sub-Saharan African orphans. Health Policy Plan. 2015;30(10):1320-33.
121. Banerjee I, Primrose Gladstone B, Iturriza-Gomara M, Gray JJ, Brown DW, Kang G. Evidence of intrafamilial transmission of rotavirus in a birth cohort in South India. J Med Virol. 2008;80(10):1858-63.
122. Banerjee I, Ramani S, Primrose B, Moses P, Iturriza-Gomara M, Gray JJ, et al. Comparative study of the epidemiology of rotavirus in children from a community-based birth cohort and a hospital in South India. J Clin Microbiol. 2006;44(7):2468-74.
123. Banik ND, Krishna R, Mane SI, Raj L. Longitudinal study of morbidity and mortality pattern of children in Delhi during the first two years of life: a review of 1,000 children. Indian J Med Res. 1967;55(5):504-12.
124. Banik ND, Krishna R, Mane SI, Raj L. A longitudinal study on protein calorie malnutrition in North Indian pre-school children. Incidence, nature, prevention and control. Indian J Pediatr. 1971;38(278):147-52.
125. Banik ND, Krishna R, Mane SI, Raj L, Taskar AD. A longitudinal study of physical growth of children from birth up to 5 years of age in Delhi. Indian J Med Res. 1970;58(1):135-42.
126. Banik ND, Nayar S, Krishna R, Raj L, Taskar AD. A semi-longitudinal study on physical growth of primary school children in Delhi. Indian J Pediatr. 1970;37(272):453-9.
127. Baqui AH, Black RE, Sack RB, Chowdhury HR, Yunus M, Siddique AK. Malnutrition, cell-mediated immune deficiency, and diarrhea: a community-based longitudinal study in rural Bangladeshi children. Am J Epidemiol. 1993;137(3):355-65.
128. Baqui AH, Black RE, Sack RB, Yunus MD, Siddique AK, Chowdhury HR. Epidemiological and clinical characteristics of acute and persistent diarrhoea in rural Bangladeshi children. Acta Paediatr Suppl. 1992;381:15-21.
129. Baqui AH, El Arifeen S, Saha SK, Persson L, Zaman K, Gessner BD, et al. Effectiveness of Haemophilus influenzae type B conjugate vaccine on prevention of pneumonia and meningitis in Bangladeshi children: a case-control study. Pediatr Infect Dis J. 2007;26(7):565-71.
130. Baqui AH, Sack RB, Black RE, Chowdhury HR, Yunus M, Siddique AK. Cell-mediated immune deficiency and malnutrition are independent risk factors for persistent diarrhea in Bangladeshi children. Am J Clin Nutr. 1993;58(4):543-8.
131. Baqui AH, Sack RB, Black RE, Haider K, Hossain A, Alim AR, et al. Enteropathogens associated with acute and persistent diarrhea in Bangladeshi children less than 5 years of age. J Infect Dis. 1992;166(4):792-6.
132. Barbarin OA, Richter L. Adversity and psychosocial competence of South African children. Am J Orthopsychiatry. 1999;69(3):319-27.
133. Barnett I, Ariana P, Petrou S, Penny ME, Duc le T, Galab S, et al. Cohort profile: the Young Lives study. Int J Epidemiol. 2013;42(3):701-8.
134. Baron AE, Asdigian NL, Gonzalez V, Aalborg J, Terzian T, Stiegmann RA, et al. Interactions between ultraviolet light and MC1R and OCA2 variants are determinants of childhood nevus and freckle phenotypes. Cancer Epidemiol Biomarkers Prev. 2014;23(12):2829-39.
135. Baron AE, Freyer B, Fixler DE. Longitudinal blood pressures in blacks, whites, and Mexican Americans during adolescence and early adulthood. Am J Epidemiol. 1986;123(5):809-17.
136. Barreto ML, Cunha SS, Alcantara-Neves N, Carvalho LP, Cruz AA, Stein RT, et al. Risk factors and immunological pathways for asthma and other allergic diseases in children: background and methodology of a longitudinal study in a large urban center in Northeastern Brazil (Salvador-SCAALA study). BMC Pulm Med. 2006;6:15.
137. Barreto ML, Milroy CA, Strina A, Prado MS, Leite JP, Ramos EA, et al. Community-based monitoring of diarrhea in urban Brazilian children: incidence and associated pathogens. Trans R Soc Trop Med Hyg. 2006;100(3):234-42.
138. Barrett DE, Radke-Yarrow M. Effects of nutritional supplementation on children's responses to novel, frustrating, and competitive situations. Am J Clin Nutr. 1985;42(1):102-20.
139. Barros AJ, da Silva dos Santos I, Victora CG, Albernaz EP, Domingues MR, Timm IK, et al. [The 2004 Pelotas birth cohort: methods and description]. Rev Saude Publica. 2006;40(3):402-13.
140. Barros AJ, Matijasevich A, Santos IS, Halpern R. Child development in a birth cohort: effect of child stimulation is stronger in less educated mothers. Int J Epidemiol. 2010;39(1):285-94.
141. Barros AJ, Santos IS, Matijasevich A, Domingues MR, Silveira M, Barros FC, et al. Patterns of deliveries in a Brazilian birth cohort: almost universal cesarean sections for the better-off. Rev Saude Publica. 2011;45(4):635-43.
142. Barros AJ, Victora CG, Santos IS, Matijasevich A, Araujo CL, Barros FC. Infant malnutrition and obesity in three population-based birth cohort studies in Southern Brazil: trends and differences. Cad Saude Publica. 2008;24 Suppl 3:S417-26.
143. Barros FC, Huttly SR, Victora CG, Kirkwood BR, Vaughan JP. Comparison of the causes and consequences of prematurity and intrauterine growth retardation: a longitudinal study in southern Brazil. Pediatrics. 1992;90(2 Pt 1):238-44.
144. Barros FC, Semer TC, Tonioli Filho S, Tomasi E, Victora CG. The impact of lactation centres on breastfeeding patterns, morbidity and growth: a birth cohort study. Acta Paediatr. 1995;84(11):1221-6.
145. Barros FC, Victora CG, Horta BL. Ethnicity and infant health in Southern Brazil. A birth cohort study. Int J Epidemiol. 2001;30(5):1001-8.
146. Barros FC, Victora CG, Horta BL, Gigante DP. [Methodology of the Pelotas birth cohort study from 1982 to 2004-5, Southern Brazil]. Rev Saude Publica. 2008;42 Suppl 2:7-15.
147. Barros FC, Victora CG, Morris SS, Halpern R, Horta BL, Tomasi E. Breast feeding, pacifier use and infant development at 12 months of age: a birth cohort study in Brazil. Paediatr Perinat Epidemiol. 1997;11(4):441-50.
148. Barros FC, Victora CG, Vaughan JP. The Pelotas (Brazil) birth cohort study 1982-1987: strategies for following up 6,000 children in a developing country. Paediatr Perinat Epidemiol. 1990;4(2):205-20.
149. Barroso FV, Araujo Junior E, Guazelli CA, Santana EF, Rolo LC, Martins Mda G, et al. Perinatal outcomes from the use of antiepileptic drugs during pregnancy: a case-control study. J Matern Fetal Neonatal Med. 2015;28(12):1445-50.
150. Barry M, Reschly AL. Longitudinal predictors of high school completion. Sch Psychol Q. 2012;27(2):74-84.
151. Barry O, Powell J, Renner L, Bonney EY, Prin M, Ampofo W, et al. Effectiveness of first-line antiretroviral therapy and correlates of longitudinal changes in CD4 and viral load among HIV-infected children in Ghana. BMC Infect Dis. 2013;13:476.
152. Basten M, Tiemeier H, Althoff RR, van de Schoot R, Jaddoe VW, Hofman A, et al. The Stability of Problem Behavior Across the Preschool Years: An Empirical Approach in the General Population. J Abnorm Child Psychol. 2016;44(2):393-404.
153. Bastos JL, Peres MA, Peres KG, Araujo CL, Menezes AM. Toothache prevalence and associated factors: a life course study from birth to age 12 yr. Eur J Oral Sci. 2008;116(5):458-66.
154. Bastos JL, Peres MA, Peres KG, Barros AJ. Infant growth, development and tooth emergence patterns: A longitudinal study from birth to 6 years of age. Arch Oral Biol. 2007;52(6):598-606.
155. Bath SC, Rayman MP. A review of the iodine status of UK pregnant women and its implications for the offspring. Environ Geochem Health. 2015;37(4):619-29.
156. Batieha A, Abo-Khadhra K, Rawashdah M, Jaddou H, Sheyyab M, Abo-Romman K, et al. The effectiveness of BCG vaccination: the Jordanian experience. J Trop Pediatr. 1998;44(5):288-90.
157. Batty GD. Examining life-course influences on chronic disease: the Ribeirao Preto and Sao Luis birth cohort studies (Brazil). Braz J Med Biol Res. 2007;40(9):1159-62.
158. Batty GD. Examining life-course influences on chronic disease: the Ribeirao Preto and Sao Luis birth cohort studies (Brazil). Braz J Med Biol Res. 2007;40(9):1159-62.
159. Baylin A, Perng W, Mora-Plazas M, Marin C, Villamor E. Serum Trans Fatty Acids Are Not Associated with Weight Gain or Linear Growth in School-Age Children. J Nutr. 2015;145(9):2102-8.
160. Becher H, Kynast-Wolf G, Sie A, Ndugwa R, Ramroth H, Kouyate B, et al. Patterns of malaria: cause-specific and all-cause mortality in a malaria-endemic area of west Africa. Am J Trop Med Hyg. 2008;78(1):106-13.
161. Behague DP. Taking pills for developmental ails in Southern Brazil: The biologization of adolescence? Soc Sci Med. 2015;143:320-8.
162. Beiki O, Hall P, Ekbom A, Moradi T. Breast cancer incidence and case fatality among 4.7 million women in relation to social and ethnic background: a population-based cohort study. Breast Cancer Res. 2012;14(1):R5.
163. Belachew T, Hadley C, Lindstrom D. Differentials in measures of dietary quality among adolescents in Jimma zone, Southwest Ethiopia. Ethiop Med J. 2008;46(2):133-42.
164. Belachew T, Hadley C, Lindstrom D, Gebremariam A, Lachat C, Kolsteren P. Food insecurity, school absenteeism and educational attainment of adolescents in Jimma Zone Southwest Ethiopia: a longitudinal study. Nutr J. 2011;10:29.
165. Belachew T, Lindstrom D, Gebremariam A, Jira C, Hattori MK, Lachat C, et al. Predictors of chronic food insecurity among adolescents in Southwest Ethiopia: a longitudinal study. BMC Public Health. 2012;12:604.
166. Bell B, Mednick SA, Raman AC, Schulsinger F, Sutton-Smith B, Venables PH. A longitudinal psychophysiological study of three-year-old Mauritian children: preliminary report. Dev Med Child Neurol. 1975;17(3):320-4.
167. Bello C, Whittle H. Cytomegalovirus infection in Gambian mothers and their babies. J Clin Pathol. 1991;44(5):366-9.
168. Belluzzo RH, Faltin K, Jr., Ortolani C, Chelotti A. Correlation between transverse and vertical measurements in Brazilian growing patients, evaluated by Ricketts-Faltin frontal analysis. Dental Press J Orthod. 2013;18(1):50-4.
169. Belyhun Y, Amberbir A, Medhin G, Erko B, Hanlon C, Venn A, et al. Prevalence and risk factors of wheeze and eczema in 1-year-old children: the Butajira birth cohort, Ethiopia. Clin Exp Allergy. 2010;40(4):619-26.
170. Benavides-Lara A, Faerron Angel JE, Umana Solis L, Romero Zuniga JJ. [Epidemiology and registry of congenital heart disease in Costa Rica]. Rev Panam Salud Publica. 2011;30(1):31-8.
171. Benko CR, Farias AC, Farias LG, Pereira EF, Louzada FM, Cordeiro ML. Potential link between caffeine consumption and pediatric depression: A case-control study. BMC Pediatr. 2011;11:73.
172. Bennett S, Allen SJ, Olerup O, Jackson DJ, Wheeler JG, Rowe PA, et al. Human leucocyte antigen (HLA) and malaria morbidity in a Gambian community. Trans R Soc Trop Med Hyg. 1993;87(3):286-7.
173. Benoit TC, Jocelyn LJ, Moddemann DM, Embree JE. Romanian adoption. The Manitoba experience. Arch Pediatr Adolesc Med. 1996;150(12):1278-82.
174. Benova L, Awad SF, Miller FD, Abu-Raddad LJ. Estimation of hepatitis C virus infections resulting from vertical transmission in Egypt. Hepatology. 2015;61(3):834-42.
175. Bertoldi AD, da Silva Dal Pizzol T, Camargo AL, Barros AJ, Matijasevich A, Santos IS. Use of medicines with unknown fetal risk among parturient women from the 2004 Pelotas Birth Cohort (Brazil). J Pregnancy. 2012;2012:257597.
176. Bertoldi AD, Silveira MP, Menezes AM, Assuncao MC, Goncalves H, Hallal PC. Tracking of medicine use and self-medication from infancy to adolescence: 1993 Pelotas (Brazil) birth cohort study. J Adolesc Health. 2012;51(6 Suppl):S11-5.
177. Besser LM, Shin M, Kucik JE, Correa A. Prevalence of down syndrome among children and adolescents in metropolitan Atlanta. Birth Defects Res A Clin Mol Teratol. 2007;79(11):765-74.
178. Betancourt TS, Brennan RT, Rubin-Smith J, Fitzmaurice GM, Gilman SE. Sierra Leone's former child soldiers: a longitudinal study of risk, protective factors, and mental health. J Am Acad Child Adolesc Psychiatry. 2010;49(6):606-15.
179. Betancourt TS, Gilman SE, Brennan RT, Zahn I, VanderWeele TJ. Identifying Priorities for Mental Health Interventions in War-Affected Youth: A Longitudinal Study. Pediatrics. 2015;136(2):e344-50.
180. Betancourt TS, McBain R, Newnham EA, Brennan RT. Trajectories of internalizing problems in war-affected Sierra Leonean youth: examining conflict and postconflict factors. Child Dev. 2013;84(2):455-70.
181. Betson M, Sousa-Figueiredo JC, Atuhaire A, Arinaitwe M, Adriko M, Mwesigwa G, et al. Detection of persistent Plasmodium spp. infections in Ugandan children after artemether-lumefantrine treatment. Parasitology. 2014;141(14):1880-90.
182. Bhandari A, Ghosh BN. A longitudinal study on physical development of the children from birth to one year of age in an urban community. Indian J Public Health. 1979;23(3):147-54.
183. Bhandari A, Ghosh BN. A longitudinal study of fine motor-adaptive, personal-social, and language-speech developments of the children from birth to one year of age in an urban community. Indian J Med Res. 1980;71:289-302.
184. Bhandari N, Taneja S, Rongsen T, Chetia J, Sharma P, Bahl R, et al. Implementation of the WHO Multicentre Growth Reference Study in India. Food Nutr Bull. 2004;25(1 Suppl):S66-71.
185. Bhargava A, Jolliffe D, Howard LL. Socio-economic, behavioural and environmental factors predicted body weights and household food insecurity scores in the Early Childhood Longitudinal Study-Kindergarten. Br J Nutr. 2008;100(2):438-44.
186. Bhargava SK, Kumari S, Choudhury P, Lall UB. A longitudinal study of physical growth from birth to six year in children with birth weight of 2501 g. or more. Indian Pediatr. 1980;17(6):495-502.
187. Bhat P, Myers RM. The significance of the occurrence of serotype 1831 and Katwijk straini in a longitudinal study of diarrhoeal disease in pre-school children. Indian J Med Res. 1970;58(9):1188-91.
188. Bhopal RS, Petherick ES, Wright J, Small N. Potential social, economic and general health benefits of consanguineous marriage: results from the Born in Bradford cohort study. Eur J Public Health. 2014;24(5):862-9.
189. Bhuiyan TR, Qadri F, Saha A, Svennerholm AM. Infection by Helicobacter pylori in Bangladeshi children from birth to two years: relation to blood group, nutritional status, and seasonality. Pediatr Infect Dis J. 2009;28(2):79-85.
190. Bhuiyan TR, Saha A, Lundgren A, Qadri F, Svennerholm AM. Immune responses to Helicobacter pylori infection in Bangladeshi children during their first two years of life and the association between maternal antibodies and onset of infection. J Infect Dis. 2010;202(11):1676-84.
191. Billewicz WZ, McGregor IA. The demography of two West African (Gambian) villages, 1951--75. J Biosoc Sci. 1981;13(2):219-40.
192. Billewicz WZ, McGregor IA. A birth-to-maturity longitudinal study of heights and weights in two West African (Gambian) villages, 1951-1975. Ann Hum Biol. 1982;9(4):309-20.
193. Bingenheimer JB, Reed E. Risk for coerced sex among female youth in Ghana: roles of family context, school enrollment and relationship experience. Int Perspect Sex Reprod Health. 2014;40(4):184-95.
194. Binh PT, Matheus S, Huong VT, Deparis X, Marechal V. Early clinical and biological features of severe clinical manifestations of dengue in Vietnamese adults. J Clin Virol. 2009;45(4):276-80.
195. Biressaw S, Abegaz WE, Abebe M, Taye WA, Belay M. Adherence to Antiretroviral Therapy and associated factors among HIV infected children in Ethiopia: unannounced home-based pill count versus caregivers' report. BMC Pediatr. 2013;13:132.
196. Bishai D, Razzaque A, Christiansen S, Mustafa AH, Hindin M. Selection bias in the link between child wantedness and child survival: theory and data from Matlab, Bangladesh. Demography. 2015;52(1):61-82.
197. Bjorkman A, Lebbad M, Perlmann H, Freeman T, Hogh B, Petersen E, et al. Longitudinal study of seroreactivities to Pf155/RESA and its repetitive sequences in small children from a holoendemic area of Liberia. Parasite Immunol. 1991;13(3):301-11.
198. Black CL, Muok EM, Mwinzi PN, Carter JM, Karanja DM, Secor WE, et al. Increases in levels of schistosome-specific immunoglobulin E and CD23(+) B cells in a cohort of Kenyan children undergoing repeated treatment and reinfection with Schistosoma mansoni. J Infect Dis. 2010;202(3):399-405.
199. Black FL, Biggar RJ, Lal RB, Gabbai AA, Filho JP. Twenty-five years of HTLV type II follow-up with a possible case of tropical spastic paraparesis in the Kayapo, a Brazilian Indian tribe. AIDS Res Hum Retroviruses. 1996;12(17):1623-7.
200. Black RE, Brown KH, Becker S. Malnutrition is a determining factor in diarrheal duration, but not incidence, among young children in a longitudinal study in rural Bangladesh. Am J Clin Nutr. 1984;39(1):87-94.
201. Black RE, Greenberg HB, Kapikian AZ, Brown KH, Becker S. Acquisition of serum antibody to Norwalk Virus and rotavirus and relation to diarrhea in a longitudinal study of young children in rural Bangladesh. J Infect Dis. 1982;145(4):483-9.
202. Blackburn CM, Spencer NJ, Read JM. Is the onset of disabling chronic conditions in later childhood associated with exposure to social disadvantage in earlier childhood? A prospective cohort study using the ONS Longitudinal Study for England and Wales. BMC Pediatr. 2013;13:101.
203. Blas BL, Nosenas JS, Tanaka H, Matsudo O, Onodera N, Matsuda H, et al. Longitudinal study on Schistosoma japonicum infections in the Philippines. Incidence and prevalence among school children in Dagami Area, Leyte. Jpn J Exp Med. 1979;49(2):107-15.
204. Boeira GF, Correa MB, Peres KG, Peres MA, Santos IS, Matijasevich A, et al. Caries is the main cause for dental pain in childhood: findings from a birth cohort. Caries Res. 2012;46(5):488-95.
205. Boerma JT, Sommerfelt AE, Bicego GT. Child anthropometry in cross-sectional surveys in developing countries: an assessment of the survivor bias. Am J Epidemiol. 1992;135(4):438-49.
206. Bokade CM, Madhura AD, Bagul AS, Thakre SB. Predictors of mortality in children due to severe and very severe pneumonia. Niger Med J. 2015;56(4):287-91.
207. Booth JN, Tomporowski PD, Boyle JM, Ness AR, Joinson C, Leary SD, et al. Obesity impairs academic attainment in adolescence: findings from ALSPAC, a UK cohort. Int J Obes (Lond). 2014;38(10):1335-42.
208. Bordmann G, Burmeister G, Saladin S, Urassa H, Mwankyusye S, Weiss N, et al. MRP 8/14 as marker for Plasmodium falciparum-induced malaria episodes in individuals in a holoendemic area. Clin Diagn Lab Immunol. 1997;4(4):435-9.
209. Borges AL, OlaOlorun F, Fujimori E, Hoga LA, Tsui AO. Contraceptive use following spontaneous and induced abortion and its association with family planning services in primary health care: results from a Brazilian longitudinal study. Reprod Health. 2015;12:94.
210. Borhani-Haghighi A, Safari R, Heydari ST, Soleimani F, Sharifian M, Yektaparast Kashkuli S, et al. Hospital mortality associated with stroke in southern iran. Iran J Med Sci. 2013;38(4):314-20.
211. Borigato EV, Martinez FE. Iron nutritional status is improved in Brazilian preterm infants fed food cooked in iron pots. J Nutr. 1998;128(5):855-9.
212. Borrero I, Fajardo L, Bedoya A, Zea A, Carmona F, de Borrero MF. Acute respiratory tract infections among a birth cohort of children from Cali, Colombia, who were studied through 17 months of age. Rev Infect Dis. 1990;12 Suppl 8:S950-6.
213. Botto LD, May K, Fernhoff PM, Correa A, Coleman K, Rasmussen SA, et al. A population-based study of the 22q11.2 deletion: phenotype, incidence, and contribution to major birth defects in the population. Pediatrics. 2003;112(1 Pt 1):101-7.
214. Bottomley C, Bojang A, Smith PG, Darboe O, Antonio M, Foster-Nyarko E, et al. The impact of childhood vaccines on bacterial carriage in the nasopharynx: a longitudinal study. Emerg Themes Epidemiol. 2015;12(1):1.
215. Boudin C, Robert V, Carnevale P, Ambroise-Thomas P. Epidemiology of Plasmodium falciparum in a rice field and a savanna area in Burkina Faso. Comparative study on the acquired immunoprotection in native populations. Acta Trop. 1992;51(2):103-11.
216. Bousema JT, Drakeley CJ, Kihonda J, Hendriks JC, Akim NI, Roeffen W, et al. A longitudinal study of immune responses to Plasmodium falciparum sexual stage antigens in Tanzanian adults. Parasite Immunol. 2007;29(6):309-17.
217. Boyd RN, Jordan R, Pareezer L, Moodie A, Finn C, Luther B, et al. Australian Cerebral Palsy Child Study: protocol of a prospective population based study of motor and brain development of preschool aged children with cerebral palsy. BMC Neurol. 2013;13:57.
218. Boyes ME, Bowes L, Cluver LD, Ward CL, Badcock NA. Bullying victimisation, internalising symptoms, and conduct problems in South African children and adolescents: a longitudinal investigation. J Abnorm Child Psychol. 2014;42(8):1313-24.
219. Boyes ME, Cluver LD. Relationships between familial HIV/AIDS and symptoms of anxiety and depression: the mediating effect of bullying victimization in a prospective sample of South African children and adolescents. J Youth Adolesc. 2015;44(4):847-59.
220. Boyle MJ, Reiling L, Feng G, Langer C, Osier FH, Aspeling-Jones H, et al. Human antibodies fix complement to inhibit Plasmodium falciparum invasion of erythrocytes and are associated with protection against malaria. Immunity. 2015;42(3):580-90.
221. Boyne MS, Thame M, Osmond C, Fraser RA, Gabay L, Reid M, et al. Growth, body composition, and the onset of puberty: longitudinal observations in Afro-Caribbean children. J Clin Endocrinol Metab. 2010;95(7):3194-200.
222. Boyne MS, Thame M, Osmond C, Fraser RA, Gabay L, Taylor-Bryan C, et al. The effect of earlier puberty on cardiometabolic risk factors in Afro-Caribbean children. J Pediatr Endocrinol Metab. 2014;27(5-6):453-60.
223. Boyne MS, Thompson DS, Osmond C, Fraser RA, Thame MM, Taylor-Bryan C, et al. The effect of antenatal factors and postnatal growth on serum adiponectin levels in children. J Dev Orig Health Dis. 2013;4(4):317-23.
224. Braga C, Albuquerque Mde F, Cordeiro MT, Castanha PM, Ramesh A, Alexander N, et al. Prospective birth cohort in a hyperendemic dengue area in Northeast Brazil: methods and preliminary results. Cad Saude Publica. 2016;32(1).
225. Brahmbhatt H, Makumbi F, Lutalo T, Sekasanvu J, Serwadda D, Wawer MJ, et al. Longitudinal study of correlates of modern contraceptive use and impact of HIV care programmes among HIV concordant and serodiscordant couples in Rakai, Uganda. J Fam Plann Reprod Health Care. 2014;40(3):208-16.
226. Branson N, Ardington C, Leibbrandt M. Health outcomes for children born to teen mothers in Cape Town, South Africa. Econ Dev Cult Change. 2015;63(3):589-616.
227. Brembilla A, Mauny F, Garcia A, Koura KG, Deloron P, Faucher JF. Antibiotics usage in infants during the first 18 months of life in Benin: a population-based cohort study. Eur J Clin Microbiol Infect Dis. 2016.
228. Briend A, Hasan KZ, Aziz KM, Hoque BA, Henry FJ. Measuring change in nutritional status: a comparison of different anthropometric indices and the sample sizes required. Eur J Clin Nutr. 1989;43(11):769-78.
229. Briend A, Maire B, Fontaine O, Garenne M. Mid-upper arm circumference and weight-for-height to identify high-risk malnourished under-five children. Matern Child Nutr. 2012;8(1):130-3.
230. Brinkley-Rubinstein L, Craven K. A latent class analysis of stigmatizing attitudes and knowledge of HIV risk among youth in South Africa. PLoS One. 2014;9(2):e89915.
231. Brion MJ, Lawlor DA, Matijasevich A, Horta B, Anselmi L, Araujo CL, et al. What are the causal effects of breastfeeding on IQ, obesity and blood pressure? Evidence from comparing high-income with middle-income cohorts. Int J Epidemiol. 2011;40(3):670-80.
232. Brion MJ, Victora C, Matijasevich A, Horta B, Anselmi L, Steer C, et al. Maternal smoking and child psychological problems: disentangling causal and noncausal effects. Pediatrics. 2010;126(1):e57-65.
233. Brookmeyer KA, Fanti KA, Henrich CC. Schools, parents, and youth violence: a multilevel, ecological analysis. J Clin Child Adolesc Psychol. 2006;35(4):504-14.
234. Broor S, Parveen S, Bharaj P, Prasad VS, Srinivasulu KN, Sumanth KM, et al. A prospective three-year cohort study of the epidemiology and virology of acute respiratory infections of children in rural India. PLoS One. 2007;2(6):e491.
235. Broughton EI. Economic evaluation of Haemophilus influenzae type B vaccination in Indonesia: a cost-effectiveness analysis. J Public Health (Oxf). 2007;29(4):441-8.
236. Broussard CS, Goodman KJ, Nurgalieva ZZ, Fischbach LA, Gold BD. Exposure to antibiotics in a United States-Mexico border birth cohort. Pediatrics. 2010;125(6):e1468-74.
237. Brown KH, Black RE, Becker S. Seasonal changes in nutritional status and the prevalence of malnutrition in a longitudinal study of young children in rural Bangladesh. Am J Clin Nutr. 1982;36(2):303-13.
238. Brown KH, Black RE, Becker S, Hoque A. Patterns of physical growth in a longitudinal study of young children in rural Bangladesh. Am J Clin Nutr. 1982;36(2):294-302.
239. Brown WJ, Trost SG. Life transitions and changing physical activity patterns in young women. Am J Prev Med. 2003;25(2):140-3.
240. Bruske I, Flexeder C, Heinrich J. Body mass index and the incidence of asthma in children. Curr Opin Allergy Clin Immunol. 2014;14(2):155-60.
241. Bucens IK, Reid A, Sayers SM. Risk factors for reduced lung function in Australian Aboriginal children. J Paediatr Child Health. 2006;42(7-8):452-7.
242. Buonora S, Nogueira S, Pone MV, Aloe M, Oliveira RH, Hofer C. Growth parameters in HIV-vertically-infected adolescents on antiretroviral therapy in Rio de Janeiro, Brazil. Ann Trop Paediatr. 2008;28(1):59-64.
243. Burns PA, Snow RC. The built environment & the impact of neighborhood characteristics on youth sexual risk behavior in Cape Town, South Africa. Health Place. 2012;18(5):1088-100.
244. Bwayo D, Kaddumukasa M, Ddungu H, Kironde F. Prevalence of glucose-6-phosphate dehydrogenase deficiency and its association with Plasmodium falciparum infection among children in Iganga distric in Uganda. BMC Res Notes. 2014;7:372.
245. Byass P, Fantahun M, Mekonnen W, Emmelin A, Berhane Y. From birth to adulthood in rural Ethiopia: the Butajira Birth Cohort of 1987. Paediatr Perinat Epidemiol. 2008;22(6):569-74.
246. Cai L, Wan CL, He L, de Jong S, Chou KC. Gestational Influenza Increases the Risk of Psychosis in Adults. Med Chem. 2015;11(7):676-82.
247. Cajas-Monson LC, Mkocha H, Munoz B, Quinn TC, Gaydos CA, West SK. Risk factors for ocular infection with Chlamydia trachomatis in children 6 months following mass treatment in Tanzania. PLoS Negl Trop Dis. 2011;5(3):e978.
248. Caldwell LL, Younker AS, Wegner L, Patrick ME, Vergnani T, Smith EA, et al. Understanding Leisure-related Program Effects by Using Process Data in the HealthWise South Africa Project. J Park Recreat Admi. 2008;26(2):146-62.
249. Caleyachetty A, Krishnaveni GV, Veena SR, Hill J, Karat SC, Fall CH, et al. Breastfeeding duration, age of starting solids and high BMI risk and adiposity in Indian children. Matern Child Nutr. 2013;9(2):199-216.
250. Callahan R, Wilkinson L, Muller C. School Context and the Effect ESL Placement on Mexican-Origin Adolescents' Achievement. Soc Sci Q. 2008;89(1):177-98.
251. Callahan RM, Muller C, Schiller KS. Preparing for Citizenship: Immigrant High School Students' Curriculum and Socialization. Theory Res Soc Educ. 2008;36(2):6-31.
252. Cama VA, Bern C, Roberts J, Cabrera L, Sterling CR, Ortega Y, et al. Cryptosporidium species and subtypes and clinical manifestations in children, Peru. Emerg Infect Dis. 2008;14(10):1567-74.
253. Camargo LM, Ferreira MU, Krieger H, De Camargo EP, Da Silva LP. Unstable hypoendemic malaria in Rondonia (western Amazon region, Brazil): epidemic outbreaks and work-associated incidence in an agro-industrial rural settlement. Am J Trop Med Hyg. 1994;51(1):16-25.
254. Camargo MB, Barros AJ, Frazao P, Matijasevich A, Santos IS, Peres MA, et al. Predictors of dental visits for routine check-ups and for the resolution of problems among preschool children. Rev Saude Publica. 2012;46(1):87-97.
255. Camargo-Figuera FA, Barros AJ, Santos IS, Matijasevich A, Barros FC. Early life determinants of low IQ at age 6 in children from the 2004 Pelotas Birth Cohort: a predictive approach. BMC Pediatr. 2014;14:308.
256. Camelo LV, Giatti L, Chor D, Griep RH, Bensenor IM, Santos IS, et al. Associations of life course socioeconomic position and job stress with carotid intima-media thickness. The Brazilian Longitudinal Study of Adult Health (ELSA-Brasil). Soc Sci Med. 2015;141:91-9.
257. Cameron N. Physical growth in a transitional economy: the aftermath of South African apartheid. Econ Hum Biol. 2003;1(1):29-42.
258. Cameron N, Jones LL, Griffiths PL, Norris SA, Pettifor JM. How well do waist circumference and body mass index reflect body composition in pre-pubertal children? Eur J Clin Nutr. 2009;63(9):1065-70.
259. Cameron N, Wright MM, Griffiths PL, Norris SA, Pettifor JM. Stunting at 2 years in relation to body composition at 9 years in African urban children. Obes Res. 2005;13(1):131-6.
260. Cantoral A, Tellez-Rojo M, Shamah-Levy T, Schnaas L, Hernandez-Avila M, Peterson KE, et al. Prediction of Serum Zinc Levels in Mexican Children at 2 Years of Age Using a Food Frequency Questionnaire and Different Zinc Bioavailability Criteria. Food Nutr Bull. 2015;36(2):111-9.
261. Cantoral A, Tellez-Rojo MM, Levy TS, Hernandez-Avila M, Schnaas L, Hu H, et al. Differential association of lead on length by zinc status in two-year old Mexican children. Environ Health. 2015;14:95.
262. Carlaw RW, Pande BR, Vaidya K, Nakermi B. Early childhood experience in Nepal: a study of sickness, treatment and mortality. Int Q Community Health Educ. 1983;4(3):239-50.
263. Carlson DL, McNulty TL, Bellair PE, Watts S. Neighborhoods and racial/ethnic disparities in adolescent sexual risk behavior. J Youth Adolesc. 2014;43(9):1536-49.
264. Carmona-Fonseca J. [Demographic and epidemiologic changes in Colombia during the 20th century: facts and explanations]. Biomedica. 2005;25(4):464-80.
265. Carpenter KL, Li W, Wei H, Wu B, Xiao X, Liu C, et al. Magnetic susceptibility of brain iron is associated with childhood spatial IQ. Neuroimage. 2016.
266. Carrillo G, Han D, Lucio RL, Seol YH, Chong-Menard B, Smith K. Impacting Environmental and Public Health through the Use of Dual Targeted and Tailored Asthma Educational Interventions. J Environ Public Health. 2015;2015:476173.
267. Carrillo-Larco RM, Miranda JJ, Bernabe-Ortiz A. Delivery by caesarean section and risk of childhood obesity: analysis of a Peruvian prospective cohort. PeerJ. 2015;3:e1046.
268. Carson CG, Halkjaer LB, Jensen SM, Bisgaard H. Alcohol intake in pregnancy increases the child's risk of atopic dermatitis. the COPSAC prospective birth cohort study of a high risk population. PLoS One. 2012;7(8):e42710.
269. Carville KS, Lehmann D, Hall G, Moore H, Richmond P, de Klerk N, et al. Infection is the major component of the disease burden in aboriginal and non-aboriginal Australian children: a population-based study. Pediatr Infect Dis J. 2007;26(3):210-6.
270. Casale D, Desmond C. Recovery from stunting and cognitive outcomes in young children: evidence from the South African Birth to Twenty Cohort Study. J Dev Orig Health Dis. 2015:1-9.
271. Casale D, Desmond C, Richter L. The association between stunting and psychosocial development among preschool children: a study using the South African Birth to Twenty cohort data. Child Care Health Dev. 2014;40(6):900-10.
272. Cascaes AM, Peres KG, Peres MA, Demarco FF, Santos I, Matijasevich A, et al. Validity of 5-year-old children's oral hygiene pattern referred by mothers. Rev Saude Publica. 2011;45(4):668-75.
273. Cassidy-Bushrow AE, Havstad S, Basu N, Ownby DR, Park SK, Ownby DR, et al. Detectable Blood Lead Level and Body Size in Early Childhood. Biol Trace Elem Res. 2015.
274. Cassidy-Bushrow AE, Wegienka G, Havstad S, Levin AM, Lynch SV, Ownby DR, et al. Race-specific Association of Caesarean-Section Delivery with Body Size at Age 2 Years. Ethn Dis. 2016;26(1):61-8.
275. Castagno LA, Lavinsky L. Otitis media in children: seasonal changes and socioeconomic level. Int J Pediatr Otorhinolaryngol. 2002;62(2):129-34.
276. Castillo Ariza M, Gonzalez Sanchez M, Reyes Baez JF, Ariza Castillo M. [Longitudinal study of intelligence quotient of a group of Dominican children who had experienced third degree malnutrition in their first two years of life]. Arch Domin Pediatr. 1988;24(3):83-8.
277. Castro HA, Cunha MF, Mendonca GA, Junger WL, Cunha-Cruz J, Leon AP. Effect of air pollution on lung function in schoolchildren in Rio de Janeiro, Brazil. Rev Saude Publica. 2009;43(1):26-34.
278. Castro-Rodriguez JA, Molina RO, Caceres M, Recabarren A. Correlation between nitrites in induced sputum and asthma symptoms in asthmatic schoolchildren. Pediatr Pulmonol. 2014;49(3):214-20.
279. Caterino-de-Araujo A, Casseb J, Hendry MR. Use of V3 loop peptide-specific antibody evaluation for subtyping HIV-1: results of a vertical transmission study from Sao Paulo, Brazil. J Trop Pediatr. 1999;45(5):265-70.
280. Caterino-de-Araujo A, Cibella SE. Searching for antibodies to HHV-8 in children born to HIV-1 infected mothers from Sao Paulo, Brazil: relationship to maternal infection. J Trop Pediatr. 2003;49(4):247-50.
281. Cederblad M, Rahim SI. A longitudinal study of mental health problems in a suburban population in Sudan. Acta Psychiatr Scand. 1989;79(6):537-43.
282. Centeville M, Morcillo AM, Barros Filho Ade A, Silva MT, Toro AA, Vilela MM. Lack of association between nutritional status and change in clinical category among HIV-infected children in Brazil. Sao Paulo Med J. 2005;123(2):62-6.
283. Chaffee BW, Vitolo MR, Feldens CA. The Porto Alegre Early Life Nutrition and Health Study. Rev Bras Epidemiol. 2014;17(4):1015-8.
284. Chaimay B, Ruagdaraganon N, Thinkhamrop B, Thinkhamrop J. Association between infant feeding practices and first meaningful words at first year of life: a prospective cohort study of Thai children. Asia Pac J Public Health. 2015;27(2):Np1071-84.
285. Chakraborty A, Rakesh PS, Kumaran V, Prasad J, Alexander AM, George K. Risk of developing adulthood obesity among females born with low birth weight: Results from a non-concurrent study from rural Southern India. Indian J Endocrinol Metab. 2014;18(3):414-8.
286. Cham GK, Turner L, Kurtis JD, Mutabingwa T, Fried M, Jensen AT, et al. Hierarchical, domain type-specific acquisition of antibodies to Plasmodium falciparum erythrocyte membrane protein 1 in Tanzanian children. Infect Immun. 2010;78(11):4653-9.
287. Chan AS, Leung WW. Differentiating autistic children with quantitative encephalography: a 3-month longitudinal study. J Child Neurol. 2006;21(5):391-9.
288. Chan GJ, Moulton LH, Becker S, Munoz A, Black RE. Non-specific effects of diphtheria tetanus pertussis vaccination on child mortality in Cebu, The Philippines. Int J Epidemiol. 2007;36(5):1022-9.
289. Chan WY, Ou SR, Reynolds AJ. Adolescent civic engagement and adult outcomes: an examination among urban racial minorities. J Youth Adolesc. 2014;43(11):1829-43.
290. Chandiwana SK, Christensen NO. Analysis of the dynamics of transmission of human schistosomiasis in the highveld region of Zimbabwe. A review. Trop Med Parasitol. 1988;39(3):187-93.
291. Chaning-Pearce SM, Solomon L. A longitudinal study of height and weight in black and white Johannesburg children. S Afr Med J. 1986;70(12):743-6.
292. Chatkin MN, Menezes AM, Macedo SE, Fiss E. Asthma and lung function in a birth cohort at 6-7 years of age in southern Brazil. J Bras Pneumol. 2008;34(10):764-71.
293. Chatkin MN, Menezes AM, Victora CG, Barros FC. High prevalence of asthma in preschool children in Southern Brazil: a population-based study. Pediatr Pulmonol. 2003;35(4):296-301.
294. Chatzi L, Kogevinas M. Prenatal and childhood Mediterranean diet and the development of asthma and allergies in children. Public Health Nutr. 2009;12(9a):1629-34.
295. Chaves AM, Rosenblatt A, Oliveira OF. Enamel defects and its relation to life course events in primary dentition of Brazilian children: a longitudinal study. Community Dent Health. 2007;24(1):31-6.
296. Chaves ES, de Araujo TL, Cavalcante TF, Guedes NG, Moreira RP. [Blood pressure tracking: study with children and adolescents with familial history of hypertension]. Rev Gaucha Enferm. 2010;31(1):11-7.
297. Chazan R, Borowski C, Pianca T, Ludwig H, Rohde LA, Polanczyk G. Do phenotypic characteristics, parental psychopathology, family functioning, and environmental stressors have a role in the response to methylphenidate in children with attention-deficit/hyperactivity disorder? A naturalistic study from a developing country. J Clin Psychopharmacol. 2011;31(3):309-17.
298. Che D, Zhou H, He J, Wu B. Modeling the impact of the 7-valent pneumococcal conjugate vaccine in Chinese infants: an economic analysis of a compulsory vaccination. BMC Health Serv Res. 2014;14:56.
299. Checkley W, Epstein LD, Gilman RH, Black RE, Cabrera L, Sterling CR. Effects of Cryptosporidium parvum infection in Peruvian children: growth faltering and subsequent catch-up growth. Am J Epidemiol. 1998;148(5):497-506.
300. Checkley W, Epstein LD, Gilman RH, Cabrera L, Black RE. Effects of acute diarrhea on linear growth in Peruvian children. Am J Epidemiol. 2003;157(2):166-75.
301. Checkley W, Gilman RH, Black RE, Epstein LD, Cabrera L, Sterling CR, et al. Effect of water and sanitation on childhood health in a poor Peruvian peri-urban community. Lancet. 2004;363(9403):112-8.
302. Checkley W, Gilman RH, Black RE, Lescano AG, Cabrera L, Taylor DN, et al. Effects of nutritional status on diarrhea in Peruvian children. J Pediatr. 2002;140(2):210-8.
303. Chen J, Li X, Zhang J, Natsuaki MN, Leve LD, Harold GT, et al. The Beijing Twin Study (BeTwiSt): a longitudinal study of child and adolescent development. Twin Res Hum Genet. 2013;16(1):91-7.
304. Chen JL, Wall D, Kennedy C, Unnithan V, Yeh CH. Predictors of increased body mass index in Chinese children. Prog Cardiovasc Nurs. 2007;22(3):138-44.
305. Chen LL, Xu TM, Jiang JH, Zhang XZ, Lin JX. Quantitative cervical vertebral maturation assessment in adolescents with normal occlusion: a mixed longitudinal study. Am J Orthod Dentofacial Orthop. 2008;134(6):720.e1-.e7; discussion -1.
306. Chen ST. Longitudinal study on physical growth of primary school children in Malaysia. Med J Malaysia. 1977;32(1):17-21.
307. Chen ST. Growth charts based on longitudinal study of Malaysian children from birth to six years. Med J Malaysia. 1985;40(2):80-9.
308. Chen ST, Jee FC, Mohamed TB. Bone age of Malaysian children aged 12 to 28 months. J Singapore Paediatr Soc. 1990;32(3-4):97-101.
309. Chen X, Chang L, He Y, Liu H. The peer group as a context: moderating effects on relations between maternal parenting and social and school adjustment in chinese children. Child Dev. 2005;76(2):417-34.
310. Chen X, Chang L, Liu H, He Y. Effects of the peer group on the development of social functioning and academic achievement: a longitudinal study in Chinese children. Child Dev. 2008;79(2):235-51.
311. Chen X, Chen H, Li D, Wang L. Early childhood behavioral inhibition and social and school adjustment in chinese children: a 5-year longitudinal study. Child Dev. 2009;80(6):1692-704.
312. Chen X, Huang X, Wang L, Chang L. Aggression, peer relationships, and depression in Chinese children: a multiwave longitudinal study. J Child Psychol Psychiatry. 2012;53(12):1233-41.
313. Chen X, Li D, Li Z, Li B, Liu M. Sociable and prosocial dimensions of social competence in Chinese children: common and unique contributions to social, academic, and psychological adjustment. Dev Psychol. 2000;36(3):302-14.
314. Chen X, Liu M, Li D. Parental warmth, control, and indulgence and their relations to adjustment in Chinese children: a longitudinal study. J Fam Psychol. 2000;14(3):401-19.
315. Chen X, Yang F, Wang L. Relations between shyness-sensitivity and internalizing problems in Chinese children: moderating effects of academic achievement. J Abnorm Child Psychol. 2013;41(5):825-36.
316. Chen YJ, Li CR, Lee SH, Hsu BQ, Wu WY, Kuo CP, et al. Growth changes in infants born of adolescent mothers: Results of a national cohort study in Taiwan. Iran J Reprod Med. 2014;12(11):737-46.
317. Chen YY, Lee YS, Wang JP, Jiang YY, Li H, An YL, et al. Longitudinal study of childhood adiposity and the risk of developing components of metabolic syndrome-the Da Qing children cohort study. Pediatr Res. 2011;70(3):307-12.
318. Cheng JC, Maffulli N, Leung SS, Lee WT, Lau JT, Chan KM. Axial and peripheral bone mineral acquisition: a 3-year longitudinal study in Chinese adolescents. Eur J Pediatr. 1999;158(6):506-12.
319. Cheung YB, Gladstone M, Maleta K, Duan X, Ashorn P. Comparison of four statistical approaches to score child development: a study of Malawian children. Trop Med Int Health. 2008;13(8):987-93.
320. Cheung YB, Zaman SM, Nsekpong ED, Van Beneden CA, Adegbola RA, Greenwood B, et al. Nasopharyngeal carriage of Streptococcus pneumoniae in Gambian children who participated in a 9-valent pneumococcal conjugate vaccine trial and in their younger siblings. Pediatr Infect Dis J. 2009;28(11):990-5.
321. Chevalier P, Sevilla R, Zalles L, Sejas E, Belmonte G, Parent G, et al. [Immuno-nutritional recovery of children with severe malnutrition]. Sante. 1996;6(4):201-8.
322. Chhetri SS. Acute otitis media: a simple diagnosis, a simple treatment. Nepal Med Coll J. 2014;16(1):33-6.
323. Chi P, Li X, Barnett D, Zhao J, Zhao G. Do children orphaned by AIDS experience distress over time? A latent growth curve analysis of depressive symptoms. Psychol Health Med. 2014;19(4):420-32.
324. Chiuchetta FS, Munhoz TN, Santos IS, Menezes AM, Albernaz E, Barros FC, et al. Neonatal ventilatory support and respiratory diseases in children up to six years of age: the 2004 Pelotas (Brazil) Birth Cohort study. Cad Saude Publica. 2015;31(7):1403-15.
325. Chor KH, McClelland GM, Weiner DA, Jordan N, Lyons JS. Out-of-home placement decision-making and outcomes in child welfare: a longitudinal study. Adm Policy Ment Health. 2015;42(1):70-86.
326. Chou KL, Cacioppo JT, Kumari M, Song YQ. Influence of social environment on loneliness in older adults: Moderation by polymorphism in the CRHR1. Am J Geriatr Psychiatry. 2014;22(5):510-8.
327. Chowdhury MK, Gupta VM, Bairagi R, Bhattacharya BN. Does malnutrition predispose to diarrhoea during childhood? Evidence from a longitudinal study in Matlab, Bangladesh. Eur J Clin Nutr. 1990;44(7):515-25.
328. Christensen KY, Maisonet M, Rubin C, Holmes A, Calafat AM, Kato K, et al. Exposure to polyfluoroalkyl chemicals during pregnancy is not associated with offspring age at menarche in a contemporary British cohort. Environ Int. 2011;37(1):129-35.
329. Christensen KY, Maisonet M, Rubin C, Holmes A, Flanders WD, Heron J, et al. Progression through puberty in girls enrolled in a contemporary British cohort. J Adolesc Health. 2010;47(3):282-9.
330. Christensen LH, Hoyer BB, Pedersen HS, Zinchuk A, Jonsson BA, Lindh C, et al. Prenatal smoking exposure, measured as maternal serum cotinine, and children's motor developmental milestones and motor function: A follow-up study. Neurotoxicology. 2016.
331. Christian AM, Krishnaveni GV, Kehoe SH, Veena SR, Khanum R, Marley-Zagar E, et al. Contribution of food sources to the vitamin B12 status of South Indian children from a birth cohort recruited in the city of Mysore. Public Health Nutr. 2015;18(4):596-609.
332. Christie CD, Steel-Duncan J, Palmer P, Pierre R, Harvey K, Johnson N, et al. Paediatric and perinatal HIV/AIDS in Jamaica an international leadership initiative, 2002-2007. West Indian Med J. 2008;57(3):204-15.
333. Chu WC, Chik KW, Chan YL, Yeung DK, Roebuck DJ, Howard RG, et al. White matter and cerebral metabolite changes in children undergoing treatment for acute lymphoblastic leukemia: longitudinal study with MR imaging and 1H MR spectroscopy. Radiology. 2003;229(3):659-69.
334. Chumpitazi BF, Deloron P, Peyron F, Boudin C, Picot S, Ambroise-Thomas P. Relationships between clinical protection and antibodies to Plasmodium falciparum RESA (ring-infected erythrocyte surface antigen) peptides. Int J Parasitol. 1991;21(2):271-4.
335. Chumpitazi BF, Peyron F, Boudin C, Picot S, Oury B, Ambroise-Thomas P. Relationships between circulating S-antigens, naturally acquired antibodies to Plasmodium falciparum exoantigens and malaria attack in a mesoendemic area. Acta Trop. 1992;50(4):295-304.
336. Chunge RN, Nagelkerke N, Karumba PN, Kaleli N, Wamwea M, Mutiso N, et al. Longitudinal study of young children in Kenya: intestinal parasitic infection with special reference to Giardia lamblia, its prevalence, incidence and duration, and its association with diarrhoea and with other parasites. Acta Trop. 1991;50(1):39-49.
337. Ciarrochi J, Kashdan TB, Leeson P, Heaven P, Jordan C. On being aware and accepting: a one-year longitudinal study into adolescent well-being. J Adolesc. 2011;34(4):695-703.
338. Ciria-Martin A, Caravia-Bernardo F, Alvarez-Castello M, Insua-Arregui C, Tamargo-Barbeito TO, Massip-Nicot J. [Risk factors for recurrent upper airways infections in pre-school children]. Rev Alerg Mex. 2012;59(3):113-22.
339. Clark CE, Fay MP, Chico ME, Sandoval CA, Vaca MG, Boyd A, et al. Maternal helminth infection is associated with higher infant IgA titers to orally administered vaccines. J Infect Dis. 2016.
340. Claus Henn B, Ettinger AS, Schwartz J, Tellez-Rojo MM, Lamadrid-Figueroa H, Hernandez-Avila M, et al. Early postnatal blood manganese levels and children's neurodevelopment. Epidemiology. 2010;21(4):433-9.
341. Clavarino AM, Mamun AA, O'Callaghan M, Aird R, Bor W, O'Callaghan F, et al. Maternal anxiety and attention problems in children at 5 and 14 years. J Atten Disord. 2010;13(6):658-67.
342. Cluver LD, Orkin M, Gardner F, Boyes ME. Persisting mental health problems among AIDS-orphaned children in South Africa. J Child Psychol Psychiatry. 2012;53(4):363-70.
343. Colecraft EK, Marquis GS, Bartolucci AA, Pulley L, Owusu WB, Maetz HM. A longitudinal assessment of the diet and growth of malnourished children participating in nutrition rehabilitation centres in Accra, Ghana. Public Health Nutr. 2004;7(4):487-94.
344. Coles CD, Platzman KA, Raskind-Hood CL, Brown RT, Falek A, Smith IE. A comparison of children affected by prenatal alcohol exposure and attention deficit, hyperactivity disorder. Alcohol Clin Exp Res. 1997;21(1):150-61.
345. Collares EF, Fernandes MI. The ontogeny of saliva secretion in infants and esophagoprotection. Arq Gastroenterol. 2015;52(2):156-60.
346. Compernolle E. Changing Attitudes Toward Care of Aging Parents: The Influence of Education, International Travel, and Gender. Int J Sociol. 2015;45(1):64-83.
347. Condo JU, Gage A, Mock N, Rice J, Greiner T. Sex differences in nutritional status of HIV-exposed children in Rwanda: a longitudinal study. Trop Med Int Health. 2015;20(1):17-23.
348. Condon-Paoloni D, Cravioto J, Johnston FE, De Licardie ER, Scholl TO. Morbidity and growth of infants and young children in a rural Mexican village. Am J Public Health. 1977;67(7):651-6.
349. Constenla D, Velazquez FR, Rheingans RD, Antil L, Cervantes Y. Economic impact of a rotavirus vaccination program in Mexico. Rev Panam Salud Publica. 2009;25(6):481-90.
350. Constenla DO. Economic impact of pneumococcal conjugate vaccination in Brazil, Chile, and Uruguay. Rev Panam Salud Publica. 2008;24(2):101-12.
351. Constenla DO, Linhares AC, Rheingans RD, Antil LR, Waldman EA, da Silva LJ. Economic impact of a rotavirus vaccine in Brazil. J Health Popul Nutr. 2008;26(4):388-96.
352. Contreras GA, Bell CS, Del Bianco G, Perez N, Benjamins L, Kleinosky MT, et al. Incidence and predictors of antiretroviral resistance in perinatally HIV-1 infected children and adolescents. J Infect. 2016;72(3):353-61.
353. Contzen N, Meili IH, Mosler HJ. Changing handwashing behaviour in southern Ethiopia: a longitudinal study on infrastructural and commitment interventions. Soc Sci Med. 2015;124:103-14.
354. Cooke MS. Five-year reproducibility of natural head posture: a longitudinal study. Am J Orthod Dentofacial Orthop. 1990;97(6):489-94.
355. Cooper PJ, Chico ME, Guadalupe I, Sandoval CA, Mitre E, Platts-Mills TA, et al. Impact of early life exposures to geohelminth infections on the development of vaccine immunity, allergic sensitization, and allergic inflammatory diseases in children living in tropical Ecuador: the ECUAVIDA birth cohort study. BMC Infect Dis. 2011;11:184.
356. Corapci F, Smith J, Lozoff B. The role of verbal competence and multiple risk on the internalizing behavior problems of Costa Rican youth. Ann N Y Acad Sci. 2006;1094:278-81.
357. Cornu A, Delpeuch F, Chevalier P. [The nutritional status and growth in the first two years of life in Yaounde (author's transl)]. Arch Fr Pediatr. 1980;37(2):125-9.
358. Correia P, Brito MJ, Neves C, Ferreira GC, Machado Mdo C. [Respiratory infection caused by Chlamydia pneumoniae]. Acta Med Port. 2005;18(5):315-21.
359. Cowen NL, Clancy RL, Stace J, Cripps AW, Alpers MP. Characterisation of the host response to Plasmodium falciparum infection in acute non-complicated malaria. Aust J Exp Biol Med Sci. 1986;64 ( Pt 3):229-35.
360. Cox SE, Makani J, Fulford AJ, Komba AN, Soka D, Williams TN, et al. Nutritional status, hospitalization and mortality among patients with sickle cell anemia in Tanzania. Haematologica. 2011;96(7):948-53.
361. Cravioto A, Ortega R, Rodriguez P, Reyes RE, Lopez D, Fernandez G. [Longitudinal study of intestinal colonization in a sample of rural Mexican children. I. Study design and initial findings during the neonatal period]. Bol Med Hosp Infant Mex. 1985;42(5):287-96.
362. Crompton PD, Miura K, Traore B, Kayentao K, Ongoiba A, Weiss G, et al. In vitro growth-inhibitory activity and malaria risk in a cohort study in mali. Infect Immun. 2010;78(2):737-45.
363. Crompton PD, Traore B, Kayentao K, Doumbo S, Ongoiba A, Diakite SA, et al. Sickle cell trait is associated with a delayed onset of malaria: implications for time-to-event analysis in clinical studies of malaria. J Infect Dis. 2008;198(9):1265-75.
364. Cruz JR, Bartlett AV, Herrmann JE, Caceres P, Blacklow NR, Cano F. Astrovirus-associated diarrhea among Guatemalan ambulatory rural children. J Clin Microbiol. 1992;30(5):1140-4.
365. Cui F, Li L, Hadler SC, Wang F, Zheng H, Chen Y, et al. Factors associated with effectiveness of the first dose of hepatitis B vaccine in China: 1992-2005. Vaccine. 2010;28(37):5973-8.
366. Cui F, Li L, Hadler SC, Wang F, Zheng H, Chen Y, et al. Reprint of: Factors associated with effectiveness of the first dose of hepatitis B vaccine in China: 1992-2005. Vaccine. 2013;31 Suppl 9:J56-61.
367. Cui L, Colasante T, Malti T, Ribeaud D, Eisner MP. Dual Trajectories of Reactive and Proactive Aggression from Mid-childhood to Early Adolescence: Relations to Sensation Seeking, Risk Taking, and Moral Reasoning. J Abnorm Child Psychol. 2015.
368. Cutts FT, Othepa O, Vernon AA, Nyandu B, Markowitz LE, Deforest A, et al. Measles control in Kinshasa, Zaire improved with high coverage and use of medium titre Edmonston Zagreb vaccine at age 6 months. Int J Epidemiol. 1994;23(3):624-31.
369. d'Acremont V, Malila A, Swai N, Tillya R, Kahama-Maro J, Lengeler C, et al. Withholding antimalarials in febrile children who have a negative result for a rapid diagnostic test. Clin Infect Dis. 2010;51(5):506-11.
370. D'Ombrain MC, Robinson LJ, Stanisic DI, Taraika J, Bernard N, Michon P, et al. Association of early interferon-gamma production with immunity to clinical malaria: a longitudinal study among Papua New Guinean children. Clin Infect Dis. 2008;47(11):1380-7.
371. Da Costa CS, Rocha NA. Sit-to-stand movement in children: a longitudinal study based on kinematics data. Hum Mov Sci. 2013;32(4):836-46.
372. da Costa Lima R, Victora CG, Menezes AM, Barros FC. Do risk factors for childhood infections and malnutrition protect against asthma? A study of Brazilian male adolescents. Am J Public Health. 2003;93(11):1858-64.
373. Da Costa-Silva CM, Ambrosano GM, Jeremias F, De Souza JF, Mialhe FL. Increase in severity of molar-incisor hypomineralization and its relationship with the colour of enamel opacity: a prospective cohort study. Int J Paediatr Dent. 2011;21(5):333-41.
374. da Silva IC, van Hees VT, Ramires VV, Knuth AG, Bielemann RM, Ekelund U, et al. Physical activity levels in three Brazilian birth cohorts as assessed with raw triaxial wrist accelerometry. Int J Epidemiol. 2014;43(6):1959-68.
375. da Silva LP, Gleiser R. Occlusal development between primary and mixed dentitions: a 5-year longitudinal study. J Dent Child (Chic). 2008;75(3):287-94.
376. da Silva MT, Barros AJ, Bertoldi AD, de Andrade Jacinto P, Matijasevich A, Santos IS, et al. Determinants of out-of-pocket health expenditure on children: an analysis of the 2004 Pelotas Birth Cohort. Int J Equity Health. 2015;14:53.
377. da Silva VM, de Araujo TL, Lopes MV. Evolution of nursing diagnoses for children with congenital heart disease. Rev Lat Am Enfermagem. 2006;14(4):561-8.
378. da Silva VM, Lopes MV, de Araujo TL, Ciol MA, de Carvalho EC. Clinical indicators of ineffective airway clearance in children with congenital heart disease. J Clin Nurs. 2009;18(5):729-36.
379. Dainguy M, Folquet A, Akaffou E, Sylla M, Kouadio E, Kouakou C, et al. Ambulatory Monitoring of Preterm Infant During Their First Year of Life at the Pediatric Deparment of Cocody Teaching Hospital. Mali Med. 2011;26(3):25-9.
380. Dalsgaard H, Saunders C, Padilha Pde C, Luescher JL, Szundy Berardo R, Accioly E. Glycemic control and lipid profile of children and adolescents undergoing two different dietetic treatments for type 1 diabetes mellitus. Nutr Hosp. 2014;29(3):547-52.
381. Daniels MC, Adair LS, Popkin BM, Truong YK. Dietary diversity scores can be improved through the use of portion requirements: an analysis in young Filipino children. Eur J Clin Nutr. 2009;63(2):199-208.
382. Danila I, Saveanu I, Evghenikos A, Balcos C. [Education for oral health--an essential factor for improvement of oral health]. Rev Med Chir Soc Med Nat Iasi. 2008;112(4):1043-9.
383. Daou M, Kituma E, Kavishe R, Chilongola J, Mosha F, van der Ven A, et al. alpha-Thalassaemia trait is associated with antibody prevalence against malaria antigens AMA-1 and MSP-1. J Trop Pediatr. 2015;61(2):139-42.
384. Daou M, Kouriba B, Ouedraogo N, Diarra I, Arama C, Keita Y, et al. Protection of Malian children from clinical malaria is associated with recognition of multiple antigens. Malar J. 2015;14:56.
385. Darwish Murad S, Joung IM, Verhulst FC, Mackenbach JP, Crijnen AA. Determinants of self-reported emotional and behavioral problems in Turkish immigrant adolescents aged 11-18. Soc Psychiatry Psychiatr Epidemiol. 2004;39(3):196-207.
386. Das Gupta P. Future fertility of women by present age and parity: analysis of American historical data, 1917-80. Curr Popul Rep Popul Charact. 1985(142):1-63.
387. Das VK, Sharma NL. Developmental milestones in a selective sample of Lucknow children: a longitudinal study. Indian J Pediatr. 1973;40(300):1-7.
388. Datta Banik ND, Krishna R, Mane SI, Lila R. A longitudinal study of morbidity and mortality pattern of children under the age of five years in an urban community. Indian J Med Res. 1969;57(5):948-57.
389. Daubersies P, Sallenave-Sales S, Magne S, Trape JF, Contamin H, Fandeur T, et al. Rapid turnover of Plasmodium falciparum populations in asymptomatic individuals living in a high transmission area. Am J Trop Med Hyg. 1996;54(1):18-26.
390. Davaalkham D, Ojima T, Uehara R, Watanabe M, Oki I, Wiersma S, et al. Impact of the universal hepatitis B immunization program in Mongolia: achievements and challenges. J Epidemiol. 2007;17(3):69-75.
391. Davis JC, Clark TD, Kemble SK, Talemwa N, Njama-Meya D, Staedke SG, et al. Longitudinal study of urban malaria in a cohort of Ugandan children: description of study site, census and recruitment. Malar J. 2006;5:18.
392. Dayan GH, Cairns L, Sangrujee N, Mtonga A, Nguyen V, Strebel P. Cost-effectiveness of three different vaccination strategies against measles in Zambian children. Vaccine. 2004;22(3-4):475-84.
393. de Jesus GM, Castelao ES, Vieira Tde O, Gomes DR, Vieira GO. [Nutritional deficit in children in a major city of the interior of the state of Bahia, Brazil]. Cien Saude Colet. 2014;19(5):1581-8.
394. de la Mora-Franz E, Carrillo-Tamez ME. [Systemic disease in the Pediatric Dental Department during 1984]. Rev ADM. 1990;47(3):97-102.
395. de Moura DR, Costa JC, Santos IS, Barros AJ, Matijasevich A, Halpern R, et al. Risk factors for suspected developmental delay at age 2 years in a Brazilian birth cohort. Paediatr Perinat Epidemiol. 2010;24(3):211-21.
396. de Oliveira LJ, Torriani DD, Correa MB, Peres MA, Peres KG, Matijasevich A, et al. Oral mucosal lesions' impact on oral health-related quality of life in preschool children. Community Dent Oral Epidemiol. 2015;43(6):578-85.
397. de Oliveira Meller F, Assuncao MC, Schafer AA, de Mola CL, Barros AJ, Dahly DL, et al. The influence of birth order and number of siblings on adolescent body composition: evidence from a Brazilian birth cohort study. Br J Nutr. 2015;114(1):118-25.
398. de Onis M, Garza C, Victora CG, Onyango AW, Frongillo EA, Martines J. The WHO Multicentre Growth Reference Study: planning, study design, and methodology. Food Nutr Bull. 2004;25(1 Suppl):S15-26.
399. de Paula JS, Sarracini KL, Meneghim MC, Pereira AC, Ortega EM, Martins NS, et al. Longitudinal evaluation of the impact of dental caries treatment on oral health-related quality of life among schoolchildren. Eur J Oral Sci. 2015;123(3):173-8.
400. de Quadros CA, Olive JM, Hersh BS, Strassburg MA, Henderson DA, Brandling-Bennett D, et al. Measles elimination in the Americas. Evolving strategies. Jama. 1996;275(3):224-9.
401. De Silva WI. Achievement of reproductive intentions in Sri Lanka, 1982-1985: a longitudinal study. Soc Biol. 1992;39(1-2):123-38.
402. De Silva WP. Response reliability of demographic data: a longitudinal study in Sri Lanka. J Biosoc Sci. 1992;24(1):77-88.
403. de Souza RK, Gotlieb SL. [Probability of dying in the first year of life in an urban area of southern Brazil]. Rev Saude Publica. 1993;27(6):445-54.
404. Degremont A, Lwihula GK, Mayombana C, Burnier E, de Savigny D, Tanner M. Longitudinal study on the health status of children in a rural Tanzanian community: comparison of community-based clinical examinations, the diseases seen at village health posts and the perception of health problems by the population. Acta Trop. 1987;44(2):175-90.
405. Dejli J, Nada RA, Mansour A, El-Moniem AA, Wasfy MO, Klena JD. Comparative analysis of Shigella sonnei biotype g isolated from paediatric populations in Egypt, 1999-2005. Epidemiol Infect. 2013;141(8):1614-24.
406. Del Giudice G, Engers HD, Tougne C, Biro SS, Weiss N, Verdini AS, et al. Antibodies to the repetitive epitope of Plasmodium falciparum circumsporozoite protein in a rural Tanzanian community: a longitudinal study of 132 children. Am J Trop Med Hyg. 1987;36(2):203-12.
407. Delgado HL, Valverde VE, Martorell R, Klein RE. Relationship of maternal and infant nutrition to infant growth. Early Hum Dev. 1982;6(3):273-86.
408. Delgado-Angulo EK, Hobdell MH, Bernabe E. Childhood stunting and caries increment in permanent teeth: a three and a half year longitudinal study in Peru. Int J Paediatr Dent. 2013;23(2):101-9.
409. Delisle H, Agueh V, Fayomi B. Partnership research on nutrition transition and chronic diseases in West Africa - trends, outcomes and impacts. BMC Int Health Hum Rights. 2011;11 Suppl 2:S10.
410. Demerath EW, Jones LL, Hawley NL, Norris SA, Pettifor JM, Duren D, et al. Rapid infant weight gain and advanced skeletal maturation in childhood. J Pediatr. 2009;155(3):355-61.
411. Dent AE, Malhotra I, Wang X, Babineau D, Yeo KT, Anderson T, et al. Contrasting Patterns of Serologic and Functional Antibody Dynamics to Plasmodium falciparum Antigens in a Kenyan Birth Cohort. Clin Vaccine Immunol. 2015;23(2):104-16.
412. Devine D, Forehand R. Cascading toward divorce: the roles of marital and child factors. J Consult Clin Psychol. 1996;64(2):424-7.
413. Diallo P, Keita N, Barry I, Conde NM, Diallo PM, Sylla A, et al. [Malaria in infants in a rural area of maritime Guinea (Guinea Conakry). II. Development of antimalarial antibodies and malaria during the first year of life]. Bull Soc Pathol Exot. 1998;91(4):291-6.
414. Ding G, Yu J, Cui C, Chen L, Gao Y, Wang C, et al. Association between prenatal exposure to polybrominated diphenyl ethers and young children's neurodevelopment in China. Environ Res. 2015;142:104-11.
415. Ding YH, Xu X, Wang ZY, Li HR, Wang WP. The relation of infant attachment to attachment and cognitive and behavioural outcomes in early childhood. Early Hum Dev. 2014;90(9):459-64.
416. Dinkelman T, Lam D, Leibbrandt M. Household and community income, economic shocks and risky sexual behavior of young adults: evidence from the Cape Area Panel Study 2002 and 2005. Aids. 2007;21 Suppl 7:S49-56.
417. Dix-Cooper L, Eskenazi B, Romero C, Balmes J, Smith KR. Neurodevelopmental performance among school age children in rural Guatemala is associated with prenatal and postnatal exposure to carbon monoxide, a marker for exposure to woodsmoke. Neurotoxicology. 2012;33(2):246-54.
418. Dixon SD, LeVine RA, Brazelton TB. Malnutrition: a closer look at the problem in an East African village. Dev Med Child Neurol. 1982;24(5):670-85.
419. Djordjevic J, Toma AM, Zhurov AI, Richmond S. Three-dimensional quantification of facial symmetry in adolescents using laser surface scanning. Eur J Orthod. 2014;36(2):125-32.
420. do Espirito Santo Jacomo DR, Campos V. Prevalence of sequelae in the permanent anterior teeth after trauma in their predecessors: a longitudinal study of 8 years. Dent Traumatol. 2009;25(3):300-4.
421. do Nascimento PR, Westphal MF, Moreira Rda S, Baltar VT, Moyses ST, Zioni F, et al. Impact of the social agendas--Agenda 21 and Healthy Cities--upon Social Determinants of Health in Brazilian municipalities: measuring the effects of diffuse social policies through the dimensions of the Millennium Development Goals. Rev Bras Epidemiol. 2014;17 Suppl 2:1-14.
422. Dode MA, Santos IS, Gonzalez DA. Anthropometry from birth to 24 months among offspring of women with gestational diabetes: 2004 Pelotas Birth Cohort. J Dev Orig Health Dis. 2011;2(3):144-51.
423. Dodge R, Solomon P, Moyers J, Hayes C. A longitudinal study of children exposed to sulfur oxides. Am J Epidemiol. 1985;121(5):720-36.
424. Dodoo D, Atuguba F, Bosomprah S, Ansah NA, Ansah P, Lamptey H, et al. Antibody levels to multiple malaria vaccine candidate antigens in relation to clinical malaria episodes in children in the Kasena-Nankana district of Northern Ghana. Malar J. 2011;10:108.
425. Dodoo D, Theander TG, Kurtzhals JA, Koram K, Riley E, Akanmori BD, et al. Levels of antibody to conserved parts of Plasmodium falciparum merozoite surface protein 1 in Ghanaian children are not associated with protection from clinical malaria. Infect Immun. 1999;67(5):2131-7.
426. Dodoo D, Theisen M, Kurtzhals JA, Akanmori BD, Koram KA, Jepsen S, et al. Naturally acquired antibodies to the glutamate-rich protein are associated with protection against Plasmodium falciparum malaria. J Infect Dis. 2000;181(3):1202-5.
427. Domarle O, Migot-Nabias F, Pilkington H, Elissa N, Toure FS, Mayombo J, et al. Family analysis of malaria infection in Dienga, Gabon. Am J Trop Med Hyg. 2002;66(2):124-9.
428. Domingues MR, Matijasevich A, Barros AJ, Santos IS, Horta BL, Hallal PC. Physical activity during pregnancy and offspring neurodevelopment and IQ in the first 4 years of life. PLoS One. 2014;9(10):e110050.
429. Donald KA, Fouche JP, Roos A, Koen N, Howells FM, Riley EP, et al. Alcohol exposure in utero is associated with decreased gray matter volume in neonates. Metab Brain Dis. 2016;31(1):81-91.
430. Douglas T, Jordan B, Priddis L, Anderson V, Sheehan J, Kane RT, et al. Protocol for a study of the psychosocial determinants of health in early childhood among children with cystic fibrosis. J Adv Nurs. 2015;71(7):1704-16.
431. Doustmohammadian A, Jr., Dorostymotlagh AR, Keshavarz A, Sadrzadehyeganeh H, Mohammadpour-Ahrangani B. Socio-demographic Factors Associated with Body Mass Index of Female Adolescent Students in Semnan City, Iran. Malays J Nutr. 2009;15(1):27-35.
432. Downes SM, Hambleton IR, Chuang EL, Lois N, Serjeant GR, Bird AC. Incidence and natural history of proliferative sickle cell retinopathy: observations from a cohort study. Ophthalmology. 2005;112(11):1869-75.
433. Drewett R, Amatayakul K, Chiowanich P, Tansuhaj A, Ruckphaopunt S, Wongsawasdii L, et al. The Chiang Mai lactation project: study design and implementation. Paediatr Perinat Epidemiol. 1991;5(3):347-60.
434. Drewett R, Amatayakul K, Wongsawasdii L, Mangklabruks A, Ruckpaopunt S, Ruangyuttikarn C, et al. Nursing frequency and the energy intake from breast milk and supplementary food in a rural Thai population: a longitudinal study. Eur J Clin Nutr. 1993;47(12):880-91.
435. Drewett R, Wolke D, Asefa M, Kaba M, Tessema F. Malnutrition and mental development: is there a sensitive period? A nested case-control study. J Child Psychol Psychiatry. 2001;42(2):181-7.
436. Druetz T, Ridde V, Kouanda S, Ly A, Diabate S, Haddad S. Utilization of community health workers for malaria treatment: results from a three-year panel study in the districts of Kaya and Zorgho, Burkina Faso. Malar J. 2015;14:71.
437. Duah NO, Miles DJ, Whittle HC, Conway DJ. Acquisition of antibody isotypes against Plasmodium falciparum blood stage antigens in a birth cohort. Parasite Immunol. 2010;32(2):125-34.
438. Dube FS, van Mens SP, Robberts L, Wolter N, Nicol P, Mafofo J, et al. Comparison of a Real-Time Multiplex PCR and Sequetyping Assay for Pneumococcal Serotyping. PLoS One. 2015;10(9):e0137349.
439. Dubois L, Francis D, Burnier D, Tatone-Tokuda F, Girard M, Gordon-Strachan G, et al. Household food insecurity and childhood overweight in Jamaica and Quebec: a gender-based analysis. BMC Public Health. 2011;11:199.
440. Dubois L, Girard M. Determinants of birthweight inequalities: population-based study. Pediatr Int. 2006;48(5):470-8.
441. Duchin O, Marin C, Mora-Plazas M, Mendes de Leon C, Lee JM, Baylin A, et al. A prospective study of body image dissatisfaction and BMI change in school-age children. Public Health Nutr. 2015;18(2):322-8.
442. Duchin O, Marin C, Mora-Plazas M, Villamor E. Maternal body image dissatisfaction and BMI change in school-age children. Public Health Nutr. 2016;19(2):287-92.
443. Duda R, Nedelcu S. [Evaluation of morbidity through dental decay in students by school stomatologic monitoring]. Stomatologie. 1990;37(2):115-20.
444. Dunn DT, Newell ML, Ades AE, Peckham CS. Risk of human immunodeficiency virus type 1 transmission through breastfeeding. Lancet. 1992;340(8819):585-8.
445. Duong TH, Jansson UB, Holmdahl G, Sillen U, Hellstrom AL. Urinary bladder control during the first 3 years of life in healthy children in Vietnam--a comparison study with Swedish children. J Pediatr Urol. 2013;9(6 Pt A):700-6.
446. Durkin MS, Maenner MJ, Benedict RE, Van Naarden Braun K, Christensen D, Kirby RS, et al. The role of socio-economic status and perinatal factors in racial disparities in the risk of cerebral palsy. Dev Med Child Neurol. 2015;57(9):835-43.
447. Dutt D, Srinivasa DK. Impact of maternal and child health strategy on child survival in a rural community of Pondicherry. Indian Pediatr. 1997;34(9):785-92.
448. Dyregrov A, Gjestad R, Raundalen M. Children exposed to warfare: a longitudinal study. J Trauma Stress. 2002;15(1):59-68.
449. Ebersohn L, Ferreira R. Coping in an HIV/AIDS-dominated context: teachers promoting resilience in schools. Health Educ Res. 2011;26(4):596-613.
450. Eckhardt CL, Rivera J, Adair LS, Martorell R. Full breast-feeding for at least four months has differential effects on growth before and after six months of age among children in a Mexican community. J Nutr. 2001;131(9):2304-9.
451. Egata G, Berhane Y, Worku A. Seasonal variation in the prevalence of acute undernutrition among children under five years of age in east rural Ethiopia: a longitudinal study. BMC Public Health. 2013;13:864.
452. Ehounoux NZ, Zunzunegui MV, Seguin L, Nikiema B, Gauvin L. Duration of lack of money for basic needs and growth delay in the Quebec Longitudinal Study of Child Development birth cohort. J Epidemiol Community Health. 2009;63(1):45-9.
453. Eifan AO, Akkoc T, Ozdemir C, Bahceciler NN, Barlan IB. No association between tuberculin skin test and atopy in a bacillus Calmette-Guerin vaccinated birth cohort. Pediatr Allergy Immunol. 2009;20(6):545-50.
454. Einspieler C, Yang H, Bartl-Pokorny KD, Chi X, Zang FF, Marschik PB, et al. Are sporadic fidgety movements as clinically relevant as is their absence? Early Hum Dev. 2015;91(4):247-52.
455. Eisen M, Zellman GL, McAlister AL. A health belief model approach to adolescents' fertility control: some pilot program findings. Health Educ Q. 1985;12(2):185-210.
456. El Dayem SM, Battah AA. Effect of glycemic control on the progress of left ventricular hypertrophy and diastolic dysfunction in children with type I diabetes mellitus. Anadolu Kardiyol Derg. 2012;12(6):498-507.
457. El-Gamal YM, El-Sayed SS. Wheezing in infancy. World Allergy Organ J. 2011;4(5):85-90.
458. el-Naka NM. A longitudinal study of the weaning of children in a rural community. J Egypt Public Health Assoc. 1973;48(5):387-94.
459. Elhassan IM, Hviid L, Jakobsen PH, Giha H, Satti GM, Arnot DE, et al. High proportion of subclinical Plasmodium falciparum infections in an area of seasonal and unstable malaria in Sudan. Am J Trop Med Hyg. 1995;53(1):78-83.
460. Ellison G, Richter L, de Wet T, Harris H, Griesel R, McIntyre J. Improving the accuracy of birth notification data: lessons from the Birth to Ten study. South Afr J Epidemiol Infect. 1997;12(3):91-6.
461. Elmelid A, Stickley A, Lindblad F, Schwab-Stone M, Henrich CC, Ruchkin V. Depressive symptoms, anxiety and academic motivation in youth: Do schools and families make a difference? J Adolesc. 2015;45:174-82.
462. Eloff I, Ebersohn L, Viljoen J. Reconceptualising vulnerable children by acknowledging their assets. Afr J AIDS Res. 2007;6(1):79-86.
463. Elshal AM, Abdelhalim A, Hafez AT, Abol-Enein H. Ileal urinary reservoir in pediatric population: objective assessment of long-term sequelae with time-to-event analysis. Urology. 2012;79(5):1126-31.
464. Eltom M, Karlsson FA, Kamal AM, Bostrom H, Dahlberg PA. The effectiveness of oral iodized oil in the treatment and prophylaxis of endemic goiter. J Clin Endocrinol Metab. 1985;61(6):1112-7.
465. Emond AM, Lira PI, Lima MC, Grantham-McGregor SM, Ashworth A. Development and behaviour of low-birthweight term infants at 8 years in northeast Brazil: a longitudinal study. Acta Paediatr. 2006;95(10):1249-57.
466. Engle PL, Fernandez PD. INCAP studies of malnutrition and cognitive behavior. Food Nutr Bull. 2010;31(1):83-94.
467. Epstein L, Tamir A. Health-related behavior of adolescents: change over time. J Adolesc Health Care. 1984;5(2):91-5.
468. Ercan ES, Kandulu R, Uslu E, Ardic UA, Yazici KU, Basay BK, et al. Prevalence and diagnostic stability of ADHD and ODD in Turkish children: a 4-year longitudinal study. Child Adolesc Psychiatry Ment Health. 2013;7(1):30.
469. Ertel KA, Koenen KC, Rich-Edwards JW, Gillman MW. Maternal depressive symptoms not associated with reduced height in young children in a US prospective cohort study. PLoS One. 2010;5(10):e13656.
470. Escamilla-Nunez MC, Barraza-Villarreal A, Hernandez-Cadena L, Moreno-Macias H, Ramirez-Aguilar M, Sienra-Monge JJ, et al. Traffic-related air pollution and respiratory symptoms among asthmatic children, resident in Mexico City: the EVA cohort study. Respir Res. 2008;9:74.
471. Escobar RS, O'Donnell KA, Colalillo S, Pawlby S, Steiner M, Meaney MJ, et al. Better quality of mother-child interaction at 4 years of age decreases emotional overeating in IUGR girls. Appetite. 2014;81:337-42.
472. Escueta M, Whetten K, Ostermann J, O'Donnell K. Adverse childhood experiences, psychosocial well-being and cognitive development among orphans and abandoned children in five low income countries. BMC Int Health Hum Rights. 2014;14:6.
473. Eskenazi B, Chevrier J, Rauch SA, Kogut K, Harley KG, Johnson C, et al. In utero and childhood polybrominated diphenyl ether (PBDE) exposures and neurodevelopment in the CHAMACOS study. Environ Health Perspect. 2013;121(2):257-62.
474. Eskenazi B, Rosas LG, Marks AR, Bradman A, Harley K, Holland N, et al. Pesticide toxicity and the developing brain. Basic Clin Pharmacol Toxicol. 2008;102(2):228-36.
475. Estrada-Martinez LM, Padilla MB, Caldwell CH, Schulz AJ. Examining the influence of family environments on youth violence: a comparison of Mexican, Puerto Rican, Cuban, non-Latino Black, and non-Latino White adolescents. J Youth Adolesc. 2011;40(8):1039-51.
476. Ezzat MH, Hasan ZE, Shaheen KY. Serum measurement of interleukin-31 (IL-31) in paediatric atopic dermatitis: elevated levels correlate with severity scoring. J Eur Acad Dermatol Venereol. 2011;25(3):334-9.
477. Ezzat MH, Sallam MA, Shaheen KY. Serum mucosa-associated epithelial chemokine (MEC/CCL28) in atopic dermatitis: a specific marker for severity. Int J Dermatol. 2009;48(8):822-9.
478. Ezzat MH, Shaheen KY. Serum mucosa-associated epithelial chemokine in atopic dermatitis: a specific marker for severity. Indian J Dermatol. 2009;54(3):229-36.
479. Fabian H, Radestad I, Rodriguez A, Waldenstrom U. Women with non-Swedish speaking background and their children: a longitudinal study of uptake of care and maternal and child health. Acta Paediatr. 2008;97(12):1721-8.
480. Fabrega H, Jr., Nutini H. Tlaxcalan constructions of acute grief. Cult Med Psychiatry. 1994;18(4):405-31.
481. Fagundes-Neto U, Baruzzi RG, Wehba J, Silvestrini WS, Morais MB, Cainelli M. Observations of the Alto Xingu Indians (central Brazil) with special reference to nutritional evaluation in children. Am J Clin Nutr. 1981;34(10):2229-35.
482. Faisal-Cury A, Araya R, Zugaib M, Menezes PR. Common mental disorders during pregnancy and adverse obstetric outcomes. J Psychosom Obstet Gynaecol. 2010;31(4):229-35.
483. Fakhari A, Mohammadpoorasl A, Nedjat S, Sharif Hosseini M, Fotouhi A. Hookah smoking in high school students and its determinants in Iran: a longitudinal study. Am J Mens Health. 2015;9(3):186-92.
484. Fall C. Maternal nutrition: effects on health in the next generation. Indian J Med Res. 2009;130(5):593-9.
485. Fall CH, Borja JB, Osmond C, Richter L, Bhargava SK, Martorell R, et al. Infant-feeding patterns and cardiovascular risk factors in young adulthood: data from five cohorts in low- and middle-income countries. Int J Epidemiol. 2011;40(1):47-62.
486. Fan C, Huang T, Cui F, Gao M, Song L, Wang S. Paternal factors to the offspring birth weight: the 829 birth cohort study. Int J Clin Exp Med. 2015;8(7):11370-8.
487. Fan RG, Portuguez MW, Nunes ML. Cognition, behavior and social competence of preterm low birth weight children at school age. Clinics (Sao Paulo). 2013;68(7):915-21.
488. Fang ZY, Wang B, Kilgore PE, Bresee JS, Zhang LJ, Sun LW, et al. Sentinel hospital surveillance for rotavirus diarrhea in the People's Republic of China, August 2001-July 2003. J Infect Dis. 2005;192 Suppl 1:S94-9.
489. Fangstrom B, Hamadani J, Nermell B, Grander M, Palm B, Vahter M. Impaired arsenic metabolism in children during weaning. Toxicol Appl Pharmacol. 2009;239(2):208-14.
490. Farkas T, Deng X, Ruiz-Palacios G, Morrow A, Jiang X. Development of an enzyme immunoassay for detection of sapovirus-specific antibodies and its application in a study of seroprevalence in children. J Clin Microbiol. 2006;44(10):3674-9.
491. Farkas T, Jiang X, Guerrero ML, Zhong W, Wilton N, Berke T, et al. Prevalence and genetic diversity of human caliciviruses (HuCVs) in Mexican children. J Med Virol. 2000;62(2):217-23.
492. Fatori D, Bordin IA, Curto BM, de Paula CS. Influence of psychosocial risk factors on the trajectory of mental health problems from childhood to adolescence: a longitudinal study. BMC Psychiatry. 2013;13:31.
493. Fawzi W, Herrera MG, Nestel P. Tomato intake in relation to mortality and morbidity among Sudanese children. J Nutr. 2000;130(10):2537-42.
494. Fawzi WW, Herrera MG, Nestel P, el Amin A, Mohamed KA. A longitudinal study of prolonged breastfeeding in relation to child undernutrition. Int J Epidemiol. 1998;27(2):255-60.
495. Faye O, N'Dir O, Gaye O, Fall M, Diallo S, Billon C. [Care charges and direct costs related to hospitalization of Senegalese children with cerebral malaria. Study of 76 cases in the Albert-Royer Hospital in Dakar in 1991-1992]. Sante. 1995;5(5):315-8.
496. Feddes AR, Noack P, Rutland A. Direct and extended friendship effects on minority and majority children's interethnic attitudes: a longitudinal study. Child Dev. 2009;80(2):377-90.
497. Fegan GW, Noor AM, Akhwale WS, Cousens S, Snow RW. Effect of expanded insecticide-treated bednet coverage on child survival in rural Kenya: a longitudinal study. Lancet. 2007;370(9592):1035-9.
498. Feldens CA, Giugliani ER, Vigo A, Vitolo MR. Early feeding practices and severe early childhood caries in four-year-old children from southern Brazil: a birth cohort study. Caries Res. 2010;44(5):445-52.
499. Feldens CA, Kramer PF, Feldens EG, Pacheco LM, Vitolo MR. Socioeconomic, behavioral, and anthropometric risk factors for traumatic dental injuries in childhood: a cohort study. Int J Paediatr Dent. 2014;24(3):234-43.
500. Feldstein Ewing SW, Filbey FM, Loughran TA, Chassin L, Piquero AR. Which matters most? Demographic, neuropsychological, personality, and situational factors in long-term marijuana and alcohol trajectories for justice-involved male youth. Psychol Addict Behav. 2015;29(3):603-12.
501. Feliciano KV, Kovacs MH. [Organization of health practices and vulnerability to childhood diarrhea]. J Pediatr (Rio J). 2000;76(1):27-36.
502. Fenn B, Penny ME. Using the new World Health Organisation growth standards: differences from 3 countries. J Pediatr Gastroenterol Nutr. 2008;46(3):316-21.
503. Ferguson TS, Tulloch-Reid MK, Younger NO, Knight-Madden JM, Samms-Vaughan M, Ashley D, et al. Prevalence of the metabolic syndrome and its components in relation to socioeconomic status among Jamaican young adults: a cross-sectional study. BMC Public Health. 2010;10:307.
504. Ferguson TS, Tulloch-Reid MK, Younger NO, McFarlane SR, Francis DK, Wilks RJ. Prehypertension in Jamaica: a review of data from recent studies. West Indian Med J. 2011;60(4):429-33.
505. Fernandes EC, Silva CA, Braga AL, Sallum AM, Campos LM, Farhat SC. Exposure to Air Pollutants and Disease Activity in Juvenile-Onset Systemic Lupus Erythematosus Patients. Arthritis Care Res (Hoboken). 2015;67(11):1609-14.
506. Fernandes M, Stein A, Newton CR, Cheikh-Ismail L, Kihara M, Wulff K, et al. The INTERGROWTH-21st Project Neurodevelopment Package: a novel method for the multi-dimensional assessment of neurodevelopment in pre-school age children. PLoS One. 2014;9(11):e113360.
507. Fernandes NC, Machado JL. Clinical study of the congenital melanocytic naevi in the child and adolescent. An Bras Dermatol. 2009;84(2):129-35.
508. Fernandez MF, Artacho-Cordon F, Freire C, Perez-Lobato R, Calvente I, Ramos R, et al. Trends in children's exposure to second-hand smoke in the INMA-Granada cohort: an evaluation of the Spanish anti-smoking law. Environ Res. 2015;138:461-8.
509. Ferreira S, Sant'anna CC, March Mde F, Santos MA, Cunha AJ. Lethality by pneumonia and factors associated to death. J Pediatr (Rio J). 2014;90(1):92-7.
510. Fetuga B, Ogunlesi T, Olanrewaju D, Jonsson B, Albertsson-Wikland K. Growth in prepubertal Nigerian children is highly dependent on socio-economic status. Acta Paediatr. 2013;102(8):824-31.
511. Figueiredo MC, Guarienti CA, Michel JA, Sampaio MS. Comprehensive attention to oral health in early childhood: a longitudinal evaluation of the Infant Clinic Program of the Federal University of Rio Grande do Sul, Brazil. Acta Odontol Latinoam. 2008;21(2):181-7.
512. Figueredo-Morera M, Fabre-Ortiz DE, Coutin-Marie G, Del Arco-Perez AO. [Assessing the impact of an educational program in some emotional factors of asthmatic children and their parents]. Rev Alerg Mex. 2011;58(3):155-61.
513. Fikree FF, Rahbar MH, Berendes HW. Role of intrauterine growth retardation on physical growth of Pakistani squatter children from birth to 2 years of age. J Trop Pediatr. 1999;45(6):338-44.
514. Fikree FF, Rahbar MH, Berendes HW. Risk factors for stunting and wasting at age six, twelve and twenty-four months for squatter children of Karachi, Pakistan. J Pak Med Assoc. 2000;50(10):341-8.
515. Findley SE. Does drought increase migration? A study of migration from rural Mali during the 1983-1985 drought. Int Migr Rev. 1994;28(3):539-53.
516. Flem ET, Musabaev E, Juraev R, Kerin T, Gentsch J, Glass RI, et al. Rotavirus gastroenteritis in uzbekistan: implications for vaccine policy in central Asia. J Infect Dis. 2009;200 Suppl 1:S154-9.
517. Florencio TM, Bueno NB, Clemente AP, Albuquerque FC, Britto RP, Ferriolli E, et al. Weight gain and reduced energy expenditure in low-income Brazilian women living in slums: a 4-year follow-up study. Br J Nutr. 2015;114(3):462-71.
518. Flores LS, Gaya AR, Petersen RD, Gaya A. Trends of underweight, overweight, and obesity in Brazilian children and adolescents. J Pediatr (Rio J). 2013;89(5):456-61.
519. Florsheim P, Gutmann D. Mourning the loss of "self as father": a longitudinal study of fatherhood among the Druze. Psychiatry. 1992;55(2):160-76.
520. Foerster MV, Pedrosa Fde P, da Fonseca TC, Couceiro TC, Lima LC. Lumbar punctures in thrombocytopenic children with cancer. Paediatr Anaesth. 2015;25(2):206-10.
521. Fonseca SS, Victora CG, Halpern R, Barros AJ, Lima RC, Monteiro LA, et al. [Risk factors for accidental injuries in preschool children]. J Pediatr (Rio J). 2002;78(2):97-104.
522. Fonseca SS, Victora CG, Halpern R, Lima R, Barros FC. Comparison of two methods for assessing injuries among preschool children. Inj Prev. 2002;8(1):79-82.
523. Foroushani AR, Mohammad K, Mahmoodi M, Siassi F. Effect of breastfeeding on cognitive performance in a British birth cohort. East Mediterr Health J. 2010;16(2):202-8.
524. Fortenberry GZ, Meeker JD, Sanchez BN, Barr DB, Panuwet P, Bellinger D, et al. Urinary 3,5,6-trichloro-2-pyridinol (TCPY) in pregnant women from Mexico City: distribution, temporal variability, and relationship with child attention and hyperactivity. Int J Hyg Environ Health. 2014;217(2-3):405-12.
525. Fortenberry GZ, Meeker JD, Sanchez BN, Bellinger D, Peterson K, Schnaas L, et al. Paraoxonase I polymorphisms and attention/hyperactivity in school-age children from Mexico City, Mexico. Environ Res. 2014;132:342-9.
526. Franca Junior I, da Silva GR, Monteiro CA. [Secular trends of height in adulthood of children born in the city of Sao Paulo, Brazil from 1950-1976]. Rev Saude Publica. 2000;34(6 Suppl):102-7.
527. Franca-Pinto CC, Cenci MS, Correa MB, Romano AR, Peres MA, Peres KG, et al. Association between black stains and dental caries in primary teeth: findings from a Brazilian population-based birth cohort. Caries Res. 2012;46(2):170-6.
528. Franco LP, Souki BQ, Pereira TB, Meyge de Brito G, Goncalves Becker HM, Pinto JA. Is the growth pattern in mouth breathers comparable with the counterclockwise mandibular rotation of nasal breathers? Am J Orthod Dentofacial Orthop. 2013;144(3):341-8.
529. Frank GC, Zive M, Nelson J, Broyles SL, Nader PR. Fat and cholesterol avoidance among Mexican-American and Anglo preschool children and parents. J Am Diet Assoc. 1991;91(8):954-8, 61.
530. Franz M, Lensche H, Schmitz N. Psychological distress and socioeconomic status in single mothers and their children in a German city. Soc Psychiatry Psychiatr Epidemiol. 2003;38(2):59-68.
531. Freedman DS, Kettel Khan L, Serdula MK, Srinivasan SR, Berenson GS. BMI rebound, childhood height and obesity among adults: the Bogalusa Heart Study. Int J Obes Relat Metab Disord. 2001;25(4):543-9.
532. Freedman R. Do family planning programs affect fertility preferences? A literature review. Stud Fam Plann. 1997;28(1):1-13.
533. Freeman HE, Klein RE, Kagan J, Yarbrough C. Relations between nutrition and cognition in rural Guatemala. Am J Public Health. 1977;67(3):233-9.
534. Frencken JE, Konig KG, Mulder J, Truin GJ. Exposure to low levels of fluoride and dental caries in deciduous molars of Tanzanian children. Caries Res. 1992;26(5):379-83.
535. Frencken JE, Truin GJ, Konig KG, Ruiken RM, Elvers HJ. Prevalence of caries, plaque and gingivitis in an urban and rural Tanzanian child population. Community Dent Oral Epidemiol. 1986;14(3):161-4.
536. Frencken JE, Truin GJ, Sarita P, Van 't Hof MA, Konig KG. Caries prevalence in the deciduous dentition of a Tanzanian urban and rural child population in relation to levels of fluoride in drinking water in 1984, 1986 and 1988. East Afr Med J. 1990;67(4):237-45.
537. Frencken JE, Truin GJ, van 't Hof MA, Konig KG, Lembariti BS, Mulder J, et al. Plaque, calculus, gingival bleeding and type of tooth cleaning device in a Tanzanian child population in 1984, 1986 and 1988. J Clin Periodontol. 1991;18(8):592-7.
538. Frencken JE, Truin GJ, van't Hof MA, Konig KG, Mabelya L, Mulder J, et al. Prevalence of dental caries in 7-13-yr-old children in Morogoro District, Tanzania, in 1984, 1986, and 1988. Community Dent Oral Epidemiol. 1990;18(1):2-8.
539. Friedman JF, Phillips-Howard PA, Mirel LB, Terlouw DJ, Okello N, Vulule JM, et al. Progression of stunting and its predictors among school-aged children in western Kenya. Eur J Clin Nutr. 2005;59(8):914-22.
540. Fruh K, Doumbo O, Muller HM, Koita O, McBride J, Crisanti A, et al. Human antibody response to the major merozoite surface antigen of Plasmodium falciparum is strain specific and short-lived. Infect Immun. 1991;59(4):1319-24.
541. Fu Y, Lou H, Wang C, Lou W, Wang Y, Zheng T, et al. T cell subsets in cord blood are influenced by maternal allergy and associated with atopic dermatitis. Pediatr Allergy Immunol. 2013;24(2):178-86.
542. Fuiano N, Luciano A, Pilotto L, Pietrobelli A. Overweight and hypertension: longitudinal study in school-aged children. Minerva Pediatr. 2006;58(5):451-9.
543. Fumian TM, Leite JP, Rose TL, Prado T, Miagostovich MP. One year environmental surveillance of rotavirus specie A (RVA) genotypes in circulation after the introduction of the Rotarix(R) vaccine in Rio de Janeiro, Brazil. Water Res. 2011;45(17):5755-63.
544. Gaayeb L, Sarr JB, Cames C, Pincon C, Hanon JB, Ndiath MO, et al. Effects of malnutrition on children's immunity to bacterial antigens in Northern Senegal. Am J Trop Med Hyg. 2014;90(3):566-73.
545. Gabbay YB, Borges AA, Oliveira DS, Linhares AC, Mascarenhas JD, Barardi CR, et al. Evidence for zoonotic transmission of group C rotaviruses among children in Belem, Brazil. J Med Virol. 2008;80(9):1666-74.
546. Gadalla NB, Tavera G, Mu J, Kabyemela ER, Fried M, Duffy PE, et al. Prevalence of Plasmodium falciparum anti-malarial resistance-associated polymorphisms in pfcrt, pfmdr1 and pfnhe1 in Muheza, Tanzania, prior to introduction of artemisinin combination therapy. Malar J. 2015;14:129.
547. Ganvir RH, Bhalla AK, Dayal D. Growth attainments of Indian children with type 1 diabetes: a mixed longitudinal study. Indian J Pediatr. 2015;82(3):245-52.
548. Gardner K, Bird J, Canning PM, Frizzell LM, Smith LM. Prevalence of overweight, obesity and underweight among 5-year-old children in Saint Lucia by three methods of classification and a comparison with historical rates. Child Care Health Dev. 2011;37(1):143-9.
549. Gargano LM, Hajjeh R, Cookson ST. Pneumonia Prevention during a Humanitarian Emergency: Cost-effectiveness of Haemophilus Influenzae Type B Conjugate Vaccine and Pneumococcal Conjugate Vaccine in Somalia. Prehosp Disaster Med. 2015;30(4):402-11.
550. Garly ML, Jensen H, Martins CL, Bale C, Balde MA, Lisse IM, et al. Hepatitis B vaccination associated with higher female than male mortality in Guinea-bissau: an observational study. Pediatr Infect Dis J. 2004;23(12):1086-92.
551. Garmendia ML, Alonso FT, Kain J, Uauy R, Corvalan C. Alarming weight gain in women of a post-transitional country. Public Health Nutr. 2014;17(3):667-73.
552. Garner LF, Stewart AW, Kinnear RF, Frith MJ. The Nepal longitudinal study: predicting myopia from the rate of increase in vitreous chamber depth. Optom Vis Sci. 2004;81(1):44-8.
553. Garner LF, Stewart AW, Owens H, Kinnear RF, Frith MJ. The Nepal Longitudinal Study: biometric characteristics of developing eyes. Optom Vis Sci. 2006;83(5):274-80.
554. Gaspar FW, Harley KG, Kogut K, Chevrier J, Mora AM, Sjodin A, et al. Prenatal DDT and DDE exposure and child IQ in the CHAMACOS cohort. Environ Int. 2015;85:206-12.
555. Gatica G, Barros AJ, Madruga S, Matijasevich A, Santos IS. Food intake profiles of children aged 12, 24 and 48 months from the 2004 Pelotas (Brazil) birth cohort: an exploratory analysis using principal components. Int J Behav Nutr Phys Act. 2012;9:43.
556. Gazzinelli MF, Souza V, Araujo LH, Costa Rde M, Soares AN, Maia CP. [Theater in the education of children and teenagers participating in a clinical trial]. Rev Saude Publica. 2012;46(6):999-1006.
557. Ge D, Dong Y, Wang X, Treiber FA, Snieder H. The Georgia Cardiovascular Twin Study: influence of genetic predisposition and chronic stress on risk for cardiovascular disease and type 2 diabetes. Twin Res Hum Genet. 2006;9(6):965-70.
558. Geelhoed D, Agadzi F, Visser L, Ablordeppey E, Asare K, O'Rourke P, et al. Maternal and fetal outcome after severe anemia in pregnancy in rural Ghana. Acta Obstet Gynecol Scand. 2006;85(1):49-55.
559. Geib LT, Freu CM, Brandao M, Nunes ML. [Social and biological determinants of infant mortality in population cohort in the city of Passo Fundo, Rio Grande do Sul State]. Cien Saude Colet. 2010;15(2):363-70.
560. Geissler PW, Mwaniki D, Thiong F, Friis H. Geophagy as a risk factor for geohelminth infections: a longitudinal study of Kenyan primary schoolchildren. Trans R Soc Trop Med Hyg. 1998;92(1):7-11.
561. Genser B, Strina A, Teles CA, Prado MS, Barreto ML. Risk factors for childhood diarrhea incidence: dynamic analysis of a longitudinal study. Epidemiology. 2006;17(6):658-67.
562. Gentile DA, Choo H, Liau A, Sim T, Li D, Fung D, et al. Pathological video game use among youths: a two-year longitudinal study. Pediatrics. 2011;127(2):e319-29.
563. George R. Dengue haemorrhagic fever in Malaysia: a review. Southeast Asian J Trop Med Public Health. 1987;18(3):278-83.
564. Georges-Courbot MC, Monges J, Beraud-Cassel AM, Gouandjika I, Georges AJ. Prospective longitudinal study of rotavirus infections in children from birth to two years of age in Central Africa. Ann Inst Pasteur Virol. 1988;139(4):421-8.
565. Gershkoff-Stowe L, Hahn ER. Fast mapping skills in the developing lexicon. J Speech Lang Hear Res. 2007;50(3):682-97.
566. Gessner BD, Sedyaningsih ER, Griffiths UK, Sutanto A, Linehan M, Mercer D, et al. Vaccine-preventable haemophilus influenza type B disease burden and cost-effectiveness of infant vaccination in Indonesia. Pediatr Infect Dis J. 2008;27(5):438-43.
567. Gharbi M, Flegg JA, Hubert V, Kendjo E, Metcalf JE, Bertaux L, et al. Longitudinal study assessing the return of chloroquine susceptibility of Plasmodium falciparum in isolates from travellers returning from West and Central Africa, 2000-2011. Malar J. 2013;12:35.
568. Ghosh S, Gidwani S, Mittal SK, Verma RK. Socio-cultural factors affecting breast feeding and other infant feeding practices in an urban community. Indian Pediatr. 1976;13(11):827-32.
569. Ghosh S, Ha JH, Pai M, Essenfeld H, Park SM. Impact of Mid-Life Symptoms of Alcoholism on the Health and Wellbeing of Aging Parents of Adults with Disabilities. J Gerontol Soc Work. 2016.
570. Ghosh S, Hooja V, Ahmad SH, Acharyulu R, Bhargava SK. A longitudinal study of length, weight and head circumference from birth to 2 years among children of high socio economic urban community in Delhi. Indian Pediatr. 1974;11(6):395-8.
571. Gichohi-Wainaina WN, Melse-Boonstra A, Feskens EJ, Demir AY, Veenemans J, Verhoef H. Tumour necrosis factor allele variants and their association with the occurrence and severity of malaria in African children: a longitudinal study. Malar J. 2015;14:249.
572. Gigante DP, Barros FC, Veleda R, Goncalves H, Horta BL, Victora CG. [Maternity and paternity in the Pelotas birth cohort from 1982 to 2004-5, Southern Brazil]. Rev Saude Publica. 2008;42 Suppl 2:42-50.
573. Gigante DP, Horta BL, Matijasevich A, Mola CL, Barros AJ, Santos IS, et al. Gestational age and newborn size according to parental social mobility: an intergenerational cohort study. J Epidemiol Community Health. 2015;69(10):944-9.
574. Gigante DP, Rasmussen KM, Victora CG. Pregnancy increases BMI in adolescents of a population-based birth cohort. J Nutr. 2005;135(1):74-80.
575. Gigante DP, Victora CG, Goncalves H, Lima RC, Barros FC, Rasmussen KM. Risk factors for childbearing during adolescence in a population-based birth cohort in southern Brazil. Rev Panam Salud Publica. 2004;16(1):1-10.
576. Gigante DP, Victora CG, Horta BL, Lima RC. Undernutrition in early life and body composition of adolescent males from a birth cohort study. Br J Nutr. 2007;97(5):949-54.
577. Gigante DP, Victora CG, Matijasevich A, Horta BL, Barros FC. Association of family income with BMI from childhood to adult life: a birth cohort study. Public Health Nutr. 2013;16(2):233-9.
578. Gilbert-Diamond D, Baylin A, Mora-Plazas M, Marin C, Arsenault JE, Hughes MD, et al. Vitamin D deficiency and anthropometric indicators of adiposity in school-age children: a prospective study. Am J Clin Nutr. 2010;92(6):1446-51.
579. Ginsburg C, Griffiths PL, Richter LM, Norris SA. Residential mobility, socioeconomic context and body mass index in a cohort of urban South African adolescents. Health Place. 2013;19:99-107.
580. Gladstone BP, Iturriza-Gomara M, Ramani S, Monica B, Banerjee I, Brown DW, et al. Polymerase chain reaction in the detection of an 'outbreak' of asymptomatic viral infections in a community birth cohort in south India. Epidemiol Infect. 2008;136(3):399-405.
581. Gladstone BP, Muliyil JP, Jaffar S, Wheeler JG, Le Fevre A, Iturriza-Gomara M, et al. Infant morbidity in an Indian slum birth cohort. Arch Dis Child. 2008;93(6):479-84.
582. Gladstone BP, Ramani S, Mukhopadhya I, Muliyil J, Sarkar R, Rehman AM, et al. Protective effect of natural rotavirus infection in an Indian birth cohort. N Engl J Med. 2011;365(4):337-46.
583. Goh Rowland SG, Lloyd-Evans N, Williams K, Rowland MG. The etiology of diarrhoea studied in the community in young urban Gambian children. J Diarrhoeal Dis Res. 1985;3(1):7-13.
584. Gois EG, Vale MP, Paiva SM, Abreu MH, Serra-Negra JM, Pordeus IA. Incidence of malocclusion between primary and mixed dentitions among Brazilian children. A 5-year longitudinal study. Angle Orthod. 2012;82(3):495-500.
585. Gokmen-Ozel H, Buyuktuncer Z, Koksal G, Kalkanoglu-Sivri HS, Coskun T. Home visits in phenylketonuria: a 12-month longitudinal study. Turk J Pediatr. 2011;53(2):149-53.
586. Goldstein IF, Perzanowski MS, Lendor C, Garfinkel RS, Hoepner LA, Chew GL, et al. Prevalence of allergy symptoms and total IgE in a New York City cohort and their association with birth order. Int Arch Allergy Immunol. 2005;137(3):249-57.
587. Gomez JA, Tirado JC, Navarro Rojas AA, Castrejon Alba MM, Topachevskyi O. Cost-effectiveness and cost utility analysis of three pneumococcal conjugate vaccines in children of Peru. BMC Public Health. 2013;13:1025.
588. Goncalves H, Dumith SC, Gonzalez DA, Menezes AM, Araujo CL, Hallal PC, et al. [Self-reported discrimination by adolescents in a Brazilian birth cohort: prevalence and associations]. Rev Panam Salud Publica. 2012;31(3):204-10.
589. Gong Y, Hounsa A, Egal S, Turner PC, Sutcliffe AE, Hall AJ, et al. Postweaning exposure to aflatoxin results in impaired child growth: a longitudinal study in Benin, West Africa. Environ Health Perspect. 2004;112(13):1334-8.
590. Gonzalez DA, Victora CG, Goncalves H. [The effects of season at time of birth on asthma and pneumonia in childhood and adulthood in a birth cohort in southern Brazil]. Cad Saude Publica. 2008;24(5):1089-102.
591. Gonzalez-Chica DA, Goncalves H, Nazmi A, Santos IS, Barros AJ, Matijasevich A, et al. Seasonality of infant feeding practices in three Brazilian birth cohorts. Int J Epidemiol. 2012;41(3):743-52.
592. Gorgot LR, Santos I, Valle N, Matijasevich A, Barros AJ, Albernaz E. Avoidable deaths until 48 [corrected] months of age among children from the 2004 Pelotas birth cohort. Rev Saude Publica. 2011;45(2):334-42.
593. Govender K, Reardon C, Quinlan T, George G. Children's psychosocial wellbeing in the context of HIV/AIDS and poverty: a comparative investigation of orphaned and non-orphaned children living in South Africa. BMC Public Health. 2014;14:615.
594. Gower EW, Solomon AW, Burton MJ, Aguirre A, Munoz B, Bailey R, et al. Chlamydial positivity of nasal discharge at baseline is associated with ocular chlamydial positivity 2 months following azithromycin treatment. Invest Ophthalmol Vis Sci. 2006;47(11):4767-71.
595. Goyenechea A, Bello M, Clua A, Savon C, Valdivia A, Oropesa S, et al. [Determination of complement-fixing antibodies to respiratory syncytial virus. Longitudinal study in a population of less than 1 year of age in the City of Havana]. Rev Cubana Med Trop. 1994;46(2):79-85.
596. Granat SM, Mia Z, Ollgren J, Herva E, Das M, Piirainen L, et al. Longitudinal study on pneumococcal carriage during the first year of life in Bangladesh. Pediatr Infect Dis J. 2007;26(4):319-24.
597. Grantham-McGregor S, Buchanan E. The development of an adopted child recovering from severe malnutrition. Case report. Hum Nutr Clin Nutr. 1982;36(3):251-6.
598. Grantham-McGregor SM, Desai P, Buchanan E. The identification of infants at risk of malnutrition in Kingston, Jamaica. Trop Geogr Med. 1977;29(2):165-71.
599. Grantham-McGregor SM, Powell C, Stewart M, Schofield WN. Longitudinal study of growth and development of young Jamaican children recovering from severe protein-energy malnutrition. Dev Med Child Neurol. 1982;24(3):321-31.
600. Gray CL, Pence BW, Ostermann J, Whetten RA, O'Donnell K, Thielman NM, et al. Prevalence and Incidence of Traumatic Experiences Among Orphans in Institutional and Family-Based Settings in 5 Low- and Middle-Income Countries: A Longitudinal Study. Glob Health Sci Pract. 2015;3(3):395-404.
601. Gray PB, Reece JA, Coore-Desai C, Dinnall-Johnson T, Pellington S, Samms-Vaughan M. Sexuality among fathers of newborns in Jamaica. BMC Pregnancy Childbirth. 2015;15:44.
602. Gray S, Akol HA, Sundal M. Mixed-longitudinal growth of Karimojong girls and boys in Moroto District, Uganda. Am J Hum Biol. 2009;21(1):65-76.
603. Gresh L, Kuan G, Sanchez N, Azziz-Baumgartner E, Ojeda S, Melendez M, et al. Burden of Influenza and Influenza-associated Pneumonia in the First Year of Life in a Prospective Cohort Study in Managua, Nicaragua. Pediatr Infect Dis J. 2016;35(2):152-6.
604. Gribble MO, Cheng A, Berger RD, Rosman L, Guallar E. Mercury Exposure and Heart Rate Variability: a Systematic Review. Curr Environ Health Rep. 2015;2(3):304-14.
605. Grigg J. Particulate matter exposure in children: relevance to chronic obstructive pulmonary disease. Proc Am Thorac Soc. 2009;6(7):564-9.
606. Grosvenor T. High axial length/corneal radius ratio as a risk factor in the development of myopia. Am J Optom Physiol Opt. 1988;65(9):689-96.
607. Guan B, Deng Y, Cohen P, Chen H. Relative impact of Axis I mental disorders on quality of life among adults in the community. J Affect Disord. 2011;131(1-3):293-8.
608. Guerrero ML, Noel JS, Mitchell DK, Calva JJ, Morrow AL, Martinez J, et al. A prospective study of astrovirus diarrhea of infancy in Mexico City. Pediatr Infect Dis J. 1998;17(8):723-7.
609. Guetta M. [Urbanization and family structures in Algeria (1948-1987)]. Rev Fr Sociol. 1991;32(4):577-97.
610. Guevara S, Abdelnour A, Soley C, Porat N, Dagan R, Arguedas A. Streptococcus pneumoniae serotypes isolated from the middle ear fluid of Costa Rican children following introduction of the heptavalent pneumococcal conjugate vaccine into a limited population. Vaccine. 2012;30(26):3857-61.
611. Guggenheim JA, Williams C, Northstone K, Howe LD, Tilling K, St Pourcain B, et al. Does vitamin D mediate the protective effects of time outdoors on myopia? Findings from a prospective birth cohort. Invest Ophthalmol Vis Sci. 2014;55(12):8550-8.
612. Guilamo-Ramos V, Jaccard J, Pena J, Goldberg V. Acculturation-related variables, sexual initiation, and subsequent sexual behavior among Puerto Rican, Mexican, and Cuban youth. Health Psychol. 2005;24(1):88-95.
613. Guillo du Bodan H, Carme B. [Retrospective study of mortality in children less than 5 years old in a rural area of the Brazzaville region (People's Republic of Congo). II. Analysis of birth conditions]. Bull Soc Pathol Exot Filiales. 1984;77(2):227-33.
614. Guo B, Mei H, Yang S, Zhang J. [Prenatal factors associated with high BMI status of infants and toddlers]. Zhonghua Er Ke Za Zhi. 2014;52(6):464-7.
615. Guo N, Bindt C, Te Bonle M, Appiah-Poku J, Hinz R, Barthel D, et al. Association of antepartum and postpartum depression in Ghanaian and Ivorian women with febrile illness in their offspring: a prospective birth cohort study. Am J Epidemiol. 2013;178(9):1394-402.
616. Guo N, Bindt C, Te Bonle M, Appiah-Poku J, Tomori C, Hinz R, et al. Mental health related determinants of parenting stress among urban mothers of young children--results from a birth-cohort study in Ghana and Cote d'Ivoire. BMC Psychiatry. 2014;14:156.
617. Gupta DN, Sircar BK, Sengupta PG, Ghosh S, Banu MK, Mondal SK, et al. Epidemiological and clinical profiles of acute invasive diarrhoea with special reference to mucoid episodes: a rural community-based longitudinal study. Trans R Soc Trop Med Hyg. 1996;90(5):544-7.
618. Gupta KB, Walia BN. A longitudinal study of morbidity in children in a rural area of Punjab. Indian J Pediatr. 1980;47(387):297-301.
619. Gupta MM, Srinivasa H, Bhat P. Seroepidemiology of malaria in Karnataka State: longitudinal study of a population from an area with high incidence at Kolar, South India. J Infect Dis. 1983;148(3):609.
620. Gupta S, Raja K. Responsiveness of Edinburgh Visual Gait Score to orthopedic surgical intervention of the lower limbs in children with cerebral palsy. Am J Phys Med Rehabil. 2012;91(9):761-7.
621. Gurley ES, Homaira N, Salje H, Ram PK, Haque R, Petri W, et al. Indoor exposure to particulate matter and the incidence of acute lower respiratory infections among children: a birth cohort study in urban Bangladesh. Indoor Air. 2013;23(5):379-86.
622. Guru Rajan D, Shirey K, Ostermann J, Whetten R, O'Donnell K, Whetten K. Child and Caregiver Concordance of Potentially Traumatic Events Experienced by Orphaned and Abandoned Children. Vulnerable Child Youth Stud. 2014;9(3):220-33.
623. Haas JD, Moreno-Black G, Frongillo EA, Jr., Pabon J, Pareja G, Ybarnegaray J, et al. Altitude and infant growth in Bolivia: a longitudinal study. Am J Phys Anthropol. 1982;59(3):251-62.
624. Habicht JP, Martorell R, Rivera JA. Nutritional impact of supplementation in the INCAP longitudinal study: analytic strategies and inferences. J Nutr. 1995;125(4 Suppl):1042s-50s.
625. Hadley C, Belachew T, Lindstrom D, Tessema F. THE FORGOTTEN POPULATION? YOUTH, FOOD IN SECURITY, AND RISING PRICES: IMPLICATIONS FOR THE GLOBAL FOOD CRISIS. NAPA Bull. 2009;32(1):77-91.
626. Hafeman D, Factor-Litvak P, Cheng Z, van Geen A, Ahsan H. Association between manganese exposure through drinking water and infant mortality in Bangladesh. Environ Health Perspect. 2007;115(7):1107-12.
627. Hak MS, Sasaguri M, Sulaiman FK, Hardono ET, Suzuki A, Nakamura S, et al. Longitudinal study of effect of Hotz's Plate and lip adhesion on maxillary growth in bilateral cleft lip and palate patients. Cleft Palate Craniofac J. 2012;49(2):230-6.
628. Halal CS, Matijasevich A, Howe LD, Santos IS, Barros FC, Nunes ML. Short Sleep Duration in the First Years of Life and Obesity/Overweight at Age 4 Years: A Birth Cohort Study. J Pediatr. 2016;168:99-103.e3.
629. Haleem A, Siddiqui MI, Khan AA. Oral hygiene assessment by school teachers and peer leaders using simplified method. Int J Health Sci (Qassim). 2012;6(2):174-84.
630. Hall BJ, Tol WA, Jordans MJ, Bass J, de Jong JT. Understanding resilience in armed conflict: social resources and mental health of children in Burundi. Soc Sci Med. 2014;114:121-8.
631. Hallal PC, Dumith SC, Bertoldi AD, Scalco DL, Menezes AM, Araujo CL. Well-being in adolescents: the 11-year follow-up of the 1993 Pelotas (Brazil) birth cohort study. Cad Saude Publica. 2010;26(10):1887-94.
632. Hallal PC, Siqueira FV, Menezes AM, Araujo CL, Norris SA, Victora CG. The role of early life variables on the risk of fractures from birth to early adolescence: a prospective birth cohort study. Osteoporos Int. 2009;20(11):1873-9.
633. Hamadani JD, Tofail F, Cole T, Grantham-McGregor S. The relation between age of attainment of motor milestones and future cognitive and motor development in Bangladeshi children. Matern Child Nutr. 2013;9 Suppl 1:89-104.
634. Hamadani JD, Tofail F, Nermell B, Gardner R, Shiraji S, Bottai M, et al. Critical windows of exposure for arsenic-associated impairment of cognitive function in pre-school girls and boys: a population-based cohort study. Int J Epidemiol. 2011;40(6):1593-604.
635. Hamasha AA, Warren JJ, Levy SM, Broffitt B, Kanellis MJ. Oral health behaviors of children in low and high socioeconomic status families. Pediatr Dent. 2006;28(4):310-5.
636. Hamdan-Mansour AM, Kim Y, Puskar K, Amer HM. Psychometric qualities of the coping response inventory-youth form. Issues Ment Health Nurs. 2008;29(4):371-85.
637. Hamid F, Wiria AE, Wammes LJ, Kaisar MM, Lell B, Ariawan I, et al. A longitudinal study of allergy and intestinal helminth infections in semi urban and rural areas of Flores, Indonesia (ImmunoSPIN Study). BMC Infect Dis. 2011;11:83.
638. Hamooya BM, Chongwe G, Sitali L, Halwindi H. Reported incidence of fever for under-5 children in Zambia: a longitudinal study. Arch Public Health. 2015;73:46.
639. Hankin A, Meagley B, Wei SC, Houry D. Prevalence of Exposure to Risk Factors for Violence among Young Adults Seen in an Inner-City Emergency Department. West J Emerg Med. 2013;14(4):303-8.
640. Hanlon C, Medhin G, Alem A, Tesfaye F, Lakew Z, Worku B, et al. Impact of antenatal common mental disorders upon perinatal outcomes in Ethiopia: the P-MaMiE population-based cohort study. Trop Med Int Health. 2009;14(2):156-66.
641. Harmony T, Barrera-Resendiz J, Juarez-Colin ME, Carrillo-Prado C, Del Consuelo Pedraza-Aguilar M, Aspron Ramirez A, et al. Longitudinal study of children with perinatal brain damage in whom early neurohabilitation was applied: Preliminary report. Neurosci Lett. 2016;611:59-67.
642. Harris AM, van Wyk CW. Heck's disease (focal epithelial hyperplasia): a longitudinal study. Community Dent Oral Epidemiol. 1993;21(2):82-5.
643. Harshfield GA, Treiber FA, Wilson ME, Kapuku GK, Davis HC. A longitudinal study of ethnic differences in ambulatory blood pressure patterns in youth. Am J Hypertens. 2002;15(6):525-30.
644. Hartinger-Saunders RM, Rine CM, Nochajski T, Wieczorek W. Neighborhood Crime and Perception of Safety as Predictors of Victimization and Offending Among Youth: A Call for Macro-Level Prevention and Intervention Models. Child Youth Serv Rev. 2012;34(9):1966-73.
645. Hasan KZ, Pathela P, Alam K, Podder G, Faruque SM, Roy E, et al. Aetiology of diarrhoea in a birth cohort of children aged 0-2 year(s) in rural Mirzapur, Bangladesh. J Health Popul Nutr. 2006;24(1):25-35.
646. Hassan KE, Mansour A, Shaheen H, Amine M, Riddle MS, Young SY, et al. The impact of household hygiene on the risk of bacterial diarrhea among Egyptian children in rural areas, 2004-2007. J Infect Dev Ctries. 2014;8(12):1541-51.
647. Haub C. Population change in the former Soviet Republics. Popul Bull. 1994;49(4):1-52.
648. Haubek D, Ennibi OK, Poulsen K, Vaeth M, Poulsen S, Kilian M. Risk of aggressive periodontitis in adolescent carriers of the JP2 clone of Aggregatibacter (Actinobacillus) actinomycetemcomitans in Morocco: a prospective longitudinal cohort study. Lancet. 2008;371(9608):237-42.
649. Hauspie RC, Das SR, Preece MA, Tanner JM. A longitudinal study of the growth in height of boys and girls of West Bengal (India) aged six months of 20 years. Ann Hum Biol. 1980;7(5):429-40.
650. Havstad S, Johnson CC, Kim H, Levin AM, Zoratti EM, Joseph CL, et al. Atopic phenotypes identified with latent class analyses at age 2 years. J Allergy Clin Immunol. 2014;134(3):722-7.e2.
651. Hawley NL, Rousham EK, Norris SA, Pettifor JM, Cameron N. Secular trends in skeletal maturity in South Africa: 1962-2001. Ann Hum Biol. 2009;36(5):584-94.
652. Heimer MV, Tornisiello Katz CR, Rosenblatt A. Non-nutritive sucking habits, dental malocclusions, and facial morphology in Brazilian children: a longitudinal study. Eur J Orthod. 2008;30(6):580-5.
653. Hennessey K, Mendoza-Aldana J, Bayutas B, Lorenzo-Mariano KM, Diorditsa S. Hepatitis B control in the World Health Organization's Western Pacific Region: targets, strategies, status. Vaccine. 2013;31 Suppl 9:J85-92.
654. Henrich CC, Shahar G. Effects of exposure to rocket attacks on adolescent distress and violence: a 4-year longitudinal study. J Am Acad Child Adolesc Psychiatry. 2013;52(6):619-27.
655. Henrique RS, Re AH, Stodden DF, Fransen J, Campos CM, Queiroz DR, et al. Association between sports participation, motor competence and weight status: A longitudinal study. J Sci Med Sport. 2015.
656. Hernandez DJ. America's children and public policy in the 1980s. Acta Paedolog. 1984;1(1):69-82.
657. Hernandez DJ. Childhood in sociodemographic perspective. Annu Rev Sociol. 1986;12:159-80.
658. Herrant M, Loucoubar C, Bassene H, Goncalves B, Boufkhed S, Diene Sarr F, et al. Asthma and atopic dermatitis are associated with increased risk of clinical Plasmodium falciparum malaria. BMJ Open. 2013;3(7).
659. Herrant M, Loucoubar C, Boufkhed S, Bassene H, Sarr FD, Baril L, et al. Risk factors associated with asthma, atopic dermatitis and rhinoconjunctivitis in a rural Senegalese cohort. Allergy Asthma Clin Immunol. 2015;11(1):24.
660. Hesham Al-Mekhlafi M, Surin J, Atiya AS, Ariffin WA, Mohammed Mahdy AK, Che Abdullah H. Pattern and predictors of soil-transmitted helminth reinfection among aboriginal schoolchildren in rural Peninsular Malaysia. Acta Trop. 2008;107(2):200-4.
661. Hess AR, Teodoro ML, Falcke D. Family relations, stressful events and internalizing symptoms in adolescence: a longitudinal study. Span J Psychol. 2013;16:E57.
662. Hetzel MW, Alba S, Fankhauser M, Mayumana I, Lengeler C, Obrist B, et al. Malaria risk and access to prevention and treatment in the paddies of the Kilombero Valley, Tanzania. Malar J. 2008;7:7.
663. Heukelbach J, Wilcke T, Winter B, Feldmeier H. Epidemiology and morbidity of scabies and pediculosis capitis in resource-poor communities in Brazil. Br J Dermatol. 2005;153(1):150-6.
664. Heys M, Lin SL, Lam TH, Leung GM, Schooling CM. Lifetime growth and blood pressure in adolescence: Hong Kong's "Children of 1997" birth cohort. Pediatrics. 2013;131(1):e62-72.
665. Hill AG, MacLeod WB, Joof D, Gomez P, Walraven G. Decline of mortality in children in rural Gambia: the influence of village-level primary health care. Trop Med Int Health. 2000;5(2):107-18.
666. Hill CA, Ojha S, Maturo S, Maurer R, Bunting G, Hartnick CJ. Consistency of voice frequency and perturbation measures in children. Otolaryngol Head Neck Surg. 2013;148(4):637-41.
667. Hill DJ, Hosking CS, Zhie CY, Leung R, Baratwidjaja K, Iikura Y, et al. The frequency of food allergy in Australia and Asia. Environ Toxicol Pharmacol. 1997;4(1-2):101-10.
668. Hill PC, Townend J, Antonio M, Akisanya B, Ebruke C, Lahai G, et al. Transmission of Streptococcus pneumoniae in rural Gambian villages: a longitudinal study. Clin Infect Dis. 2010;50(11):1468-76.
669. Hira SK, Mangrola UG, Mwale C, Chintu C, Tembo G, Brady WE, et al. Apparent vertical transmission of human immunodeficiency virus type 1 by breast-feeding in Zambia. J Pediatr. 1990;117(3):421-4.
670. Hirvonen K. Measuring catch-up growth in malnourished populations. Ann Hum Biol. 2014;41(1):67-75.
671. Hlaing T, Saw T, Lwin M. Reinfection of people with Ascaris lumbricoides following single, 6-month and 12-month interval mass chemotherapy in Okpo village, rural Burma. Trans R Soc Trop Med Hyg. 1987;81(1):140-6.
672. Ho CS, Bryant P. Phonological skills are important in learning to read Chinese. Dev Psychol. 1997;33(6):946-51.
673. Hoepner LA, Whyatt RM, Just AC, Calafat AM, Perera FP, Rundle AG. Urinary concentrations of bisphenol A in an urban minority birth cohort in New York City, prenatal through age 7 years. Environ Res. 2013;122:38-44.
674. Hoffmann W. Has fallout from the Chernobyl accident caused childhood leukaemia in Europe? A commentary on the epidemiologic evidence. Eur J Public Health. 2002;12(1):72-6.
675. Hogh B, Marbiah NT, Petersen E, Perlmann H, Dolopaye E, Hanson AP, et al. A longitudinal study of seroreactivities to Plasmodium falciparum antigens in infants and children living in a holoendemic area of Liberia. Am J Trop Med Hyg. 1991;44(2):191-200.
676. Hoksbergen R, Van Dijkum C, Stoutjesdijk F. Experiences of Dutch families who parent an adopted Romanian child. J Dev Behav Pediatr. 2002;23(6):403-9.
677. Holguin F, Flores S, Ross Z, Cortez M, Molina M, Molina L, et al. Traffic-related exposures, airway function, inflammation, and respiratory symptoms in children. Am J Respir Crit Care Med. 2007;176(12):1236-42.
678. Holtz LR, Bauer IK, Rajendran P, Kang G, Wang D. Astrovirus MLB1 is not associated with diarrhea in a cohort of Indian children. PLoS One. 2011;6(12):e28647.
679. Homaira N, Luby SP, Petri WA, Vainionpaa R, Rahman M, Hossain K, et al. Incidence of respiratory virus-associated pneumonia in urban poor young children of Dhaka, Bangladesh, 2009-2011. PLoS One. 2012;7(2):e32056.
680. Hop le T, Gross R, Sastroamidjojo S, Giay T, Schultink W. Mid-upper-arm circumference development and its validity in assessment of undernutrition. Asia Pac J Clin Nutr. 1998;7(1):65-9.
681. Hop LT, Gross R, Giay T, Sastroamidjojo S, Schultink W, Lang NT. Premature complementary feeding is associated with poorer growth of vietnamese children. J Nutr. 2000;130(11):2683-90.
682. Hop LT, Gross R, Giay T, Schultink W, Thuan BT, Sastroamidjojo S. Longitudinal observation of growth of Vietnamese children in Hanoi, Vietnam from birth to 10 years of age. Eur J Clin Nutr. 1997;51(3):164-71.
683. Hopkins H, Kambale W, Kamya MR, Staedke SG, Dorsey G, Rosenthal PJ. Comparison of HRP2- and pLDH-based rapid diagnostic tests for malaria with longitudinal follow-up in Kampala, Uganda. Am J Trop Med Hyg. 2007;76(6):1092-7.
684. Horak F, Jr., Matthews S, Ihorst G, Arshad SH, Frischer T, Kuehr J, et al. Effect of mite-impermeable mattress encasings and an educational package on the development of allergies in a multinational randomized, controlled birth-cohort study -- 24 months results of the Study of Prevention of Allergy in Children in Europe. Clin Exp Allergy. 2004;34(8):1220-5.
685. Horta BL, Bas A, Bhargava SK, Fall CH, Feranil A, de Kadt J, et al. Infant feeding and school attainment in five cohorts from low- and middle-income countries. PLoS One. 2013;8(8):e71548.
686. Horta BL, Gigante DP, Candiota JS, Barros FC, Victora CG. [Monitoring mortality in Pelotas birth cohort from 1982 to 2006, Southern Brazil]. Rev Saude Publica. 2008;42 Suppl 2:108-14.
687. Horta BL, Gigante DP, Victora CG, Barros FC. [Early determinants of blood pressure among adults of the 1982 birth cohort, Pelotas, Southern Brazil]. Rev Saude Publica. 2008;42 Suppl 2:86-92.
688. Horta BL, Gigante DP, Victora CG, Barros FC, Oliveira I, Silveira V. [Early determinants of random blood glucose among adults of the 1982 birth cohort, Pelotas, Southern Brazil]. Rev Saude Publica. 2008;42 Suppl 2:93-100.
689. Hosseini SM, Maracy MR, Sarrafzade S, Kelishadi R. Child Weight Growth Trajectory and its Determinants in a Sample of Iranian Children from Birth until 2 Years of Age. Int J Prev Med. 2014;5(3):348-55.
690. Hou WW, Tse MA, Lam TH, Leung GM, Schooling CM. Adolescent testosterone, muscle mass and glucose metabolism: evidence from the 'Children of 1997' birth cohort in Hong Kong. Diabet Med. 2015;32(4):505-12.
691. House WJ. Priorities for urban labor market research in Anglophone Africa. J Dev Areas. 1992;27(1):49-67.
692. Howe LD, Hallal PC, Matijasevich A, Wells JC, Santos IS, Barros AJ, et al. The association of birth order with later body mass index and blood pressure: a comparison between prospective cohort studies from the United Kingdom and Brazil. Int J Obes (Lond). 2014;38(7):973-9.
693. Hoyer BB, Ramlau-Hansen CH, Henriksen TB, Pedersen HS, Goralczyk K, Zviezdai V, et al. Body mass index in young school-age children in relation to organochlorine compounds in early life: a prospective study. Int J Obes (Lond). 2014;38(7):919-25.
694. Hryhorczuk D, Dardynskaia I, Lukyanova E, Matwyshyn-Fuoco M, Friedman L, Shkiryak-Nizhnyk Z, et al. Risk factors for wheezing in Ukrainian children: Ukraine European Longitudinal Study of Pregnancy and Childhood Group. Paediatr Perinat Epidemiol. 2009;23(4):346-51.
695. Hryhorczuk DO, Monaghan S, Lukyanova E, Truchly L, Shkyryak-Nyzhnyk Z, Oliynyk I, et al. Collaborative research and research training through the "Family and Children of Ukraine" research program. Int J Occup Environ Health. 1999;5(3):213-8.
696. Huang HB, Chen HY, Su PH, Huang PC, Sun CW, Wang CJ, et al. Fetal and Childhood Exposure to Phthalate Diesters and Cognitive Function in Children Up to 12 Years of Age: Taiwanese Maternal and Infant Cohort Study. PLoS One. 2015;10(6):e0131910.
697. Huesmann LR, Eron LD, Dubow EF. Childhood predictors of adult criminality: are all risk factors reflected in childhood aggressiveness? Crim Behav Ment Health. 2002;12(3):185-208.
698. Huhman ME, Potter LD, Duke JC, Judkins DR, Heitzler CD, Wong FL. Evaluation of a national physical activity intervention for children: VERB campaign, 2002-2004. Am J Prev Med. 2007;32(1):38-43.
699. Hui LL, Leung GM, Lam TH, Schooling CM. Premature birth and age at onset of puberty. Epidemiology. 2012;23(3):415-22.
700. Hui LL, Leung GM, Lam TH, Schooling CM. Inter-generational influences on age at onset of puberty: Hong Kong's 'Children of 1997' birth cohort. Int J Epidemiol. 2012;41(1):292-300.
701. Hui LL, Leung GM, Schooling CM. Social Patterning in Adiposity in Adolescence: Prospective Observations from the Chinese Birth Cohort ''Children of 1997''. PLoS One. 2016;11(1):e0146198.
702. Hui LL, Leung GM, Wong MY, Lam TH, Schooling CM. Small for gestational age and age at puberty: evidence from Hong Kong's "Children of 1997" birth cohort. Am J Epidemiol. 2012;176(9):785-93.
703. Hui LL, Schooling CM, Cowling BJ, Leung SS, Lam TH, Leung GM. Are universal standards for optimal infant growth appropriate? Evidence from a Hong Kong Chinese birth cohort. Arch Dis Child. 2008;93(7):561-5.
704. Hui LL, Schooling CM, Leung SS, Mak KH, Ho LM, Lam TH, et al. Birth weight, infant growth, and childhood body mass index: Hong Kong's children of 1997 birth cohort. Arch Pediatr Adolesc Med. 2008;162(3):212-8.
705. Hui LL, Schooling CM, Wong MY, Ho LM, Lam TH, Leung GM. Infant growth during the first year of life and subsequent hospitalization to 8 years of age. Epidemiology. 2010;21(3):332-9.
706. Hunter PR, Risebro H, Yen M, Lefebvre H, Lo C, Hartemann P, et al. Water source and diarrhoeal disease risk in children under 5 years old in Cambodia: a prospective diary based study. BMC Public Health. 2013;13:1145.
707. Hunter PR, Risebro H, Yen M, Lefebvre H, Lo C, Hartemann P, et al. Impact of the provision of safe drinking water on school absence rates in Cambodia: a quasi-experimental study. PLoS One. 2014;9(3):e91847.
708. Hunter PR, Risebro H, Yen M, Lefebvre H, Lo C, Hartemann P, et al. Impact of the Provision of Safe Drinking Water on School Absence Rates in Cambodia: A Quasi-Experimental Study. Ann Nutr Metab. 2015;66 Suppl 3:31-7.
709. Hurtado AM, Hill KR, Rosenblatt W, Bender J, Scharmen T. Longitudinal study of tuberculosis outcomes among immunologically naive Ache natives of Paraguay. Am J Phys Anthropol. 2003;121(2):134-50.
710. Hussen HI, Persson M, Moradi T. The trends and the risk of type 1 diabetes over the past 40 years: an analysis by birth cohorts and by parental migration background in Sweden. BMJ Open. 2013;3(10):e003418.
711. Hussey GD, Lasser ML, Reekie WD. The costs and benefits of a vaccination programme for Haemophilus influenzae type B disease. S Afr Med J. 1995;85(1):20-5.
712. Huttly SR, Barros FC, Victora CG, Beria JU, Vaughan JP. Do mothers overestimate breast feeding duration? An example of recall bias from a study in southern Brazil. Am J Epidemiol. 1990;132(3):572-5.
713. Huttly SR, Barros FC, Victora CG, Lombardi C, Vaughan JP. Subsequent pregnancies: who has them and who wants them? Observations from an urban center in southern Brazil. Rev Saude Publica. 1990;24(3):212-6.
714. Huttly SR, Hoque BA, Aziz KM, Hasan KZ, Patwary MY, Rahaman MM, et al. Persistent diarrhoea in a rural area of Bangladesh: a community-based longitudinal study. Int J Epidemiol. 1989;18(4):964-9.
715. Huttly SR, Victora CG, Barros FC, Teixeira AM, Vaughan JP. The timing of nutritional status determination: implications for interventions and growth monitoring. Eur J Clin Nutr. 1991;45(2):85-95.
716. Iakunchykova OP, Andreeva TI, Nordstrom DL, Shkiryak-Nizhnyk ZA, Antipkin YG, Hryhorczuk DO, et al. The impact of early life stress on risk of tobacco smoking initiation by adolescents. Addict Behav. 2015;50:222-8.
717. Iannotti L, Lesorogol C. Animal milk sustains micronutrient nutrition and child anthropometry among pastoralists in Samburu, Kenya. Am J Phys Anthropol. 2014;155(1):66-76.
718. Ibiyemi O, Bankole OO, Oke GA. Assessment of Atraumatic Restorative Treatment (ART) on the permanent dentition in a primary care setting in Nigeria. Int Dent J. 2011;61(1):2-6.
719. Ibrahim MM, Aden AS, Omar HM, Wall S, Persson LA. Diarrhoea among children in rural Somalia. Maternal perceptions, management and mortality. Ann Trop Paediatr. 1994;14(3):215-22.
720. Idris NS, Evelein AM, Geerts CC, Sastroasmoro S, Grobbee DE, Uiterwaal CS. Effect of physical activity on vascular characteristics in young children. Eur J Prev Cardiol. 2015;22(5):656-64.
721. Intusoma U, Mo-Suwan L, Ruangdaraganon N, Panyayong B, Chongsuvivatwong V. Effect of television viewing on social-emotional competence of young Thai children. Infant Behav Dev. 2013;36(4):679-85.
722. Islam M, Roy SK, Begum M, Chisti MJ. Dietary intake and clinical response of hospitalized patients with acute diarrhea. Food Nutr Bull. 2008;29(1):25-31.
723. Ivers LC, Appleton SC, Wang B, Jerome JG, Cullen KA, Smith Fawzi MC. HIV-free survival and morbidity among formula-fed infants in a prevention of mother-to-child transmission of HIV program in rural Haiti. AIDS Res Ther. 2011;8(1):37.
724. Ivert AK, Merlo J, Svensson R, Levander MT. How are immigrant background and gender associated with the utilisation of psychiatric care among adolescents? Soc Psychiatry Psychiatr Epidemiol. 2013;48(5):693-9.
725. Jaber R, Madhivanan P, Khader Y, Mzayek F, Ward KD, Maziak W. Predictors of waterpipe smoking progression among youth in Irbid, Jordan: A longitudinal study (2008-2011). Drug Alcohol Depend. 2015;153:265-70.
726. Jackson M, Samms-Vaughan M, Ashley D. Nutritional status of 11-12-year-old Jamaican children: coexistence of under- and overnutrition in early adolescence. Public Health Nutr. 2002;5(2):281-8.
727. Jacob P, Kenigsberg Y, Zvonova I, Goulko G, Buglova E, Heidenreich WF, et al. Childhood exposure due to the Chernobyl accident and thyroid cancer risk in contaminated areas of Belarus and Russia. Br J Cancer. 1999;80(9):1461-9.
728. Jacobson Lda S, Hacon Sde S, Castro HA, Ignotti E, Artaxo P, Ponce de Leon AC. Association between fine particulate matter and the peak expiratory flow of schoolchildren in the Brazilian subequatorial Amazon: a panel study. Environ Res. 2012;117:27-35.
729. Jacobson Lda S, Hacon Sde S, de Castro HA, Ignotti E, Artaxo P, Saldiva PH, et al. Acute effects of particulate matter and black carbon from seasonal fires on peak expiratory flow of schoolchildren in the Brazilian Amazon. PLoS One. 2014;9(8):e104177.
730. Jacobson SW, Stanton ME, Molteno CD, Burden MJ, Fuller DS, Hoyme HE, et al. Impaired eyeblink conditioning in children with fetal alcohol syndrome. Alcohol Clin Exp Res. 2008;32(2):365-72.
731. Jadhav J. Bacteriological quality of water and water borne diseases in Bangalore: a longitudinal study. East Afr J Public Health. 2011;8(1):42-4.
732. Jagannathan P, Kim CC, Greenhouse B, Nankya F, Bowen K, Eccles-James I, et al. Loss and dysfunction of Vdelta2(+) gammadelta T cells are associated with clinical tolerance to malaria. Sci Transl Med. 2014;6(251):251ra117.
733. Jain A, Mitchell S, Chirumamilla R, Zhang J, Horn IB, Lewin A, et al. Prevalence of obesity among young Asian-American children. Child Obes. 2012;8(6):518-25.
734. Jakobsen MS, Sodemann M, Biai S, Nielsen J, Aaby P. Promotion of exclusive breastfeeding is not likely to be cost effective in West Africa. A randomized intervention study from Guinea-Bissau. Acta Paediatr. 2008;97(1):68-75.
735. Jalilian F, Allahverdipour H, Moeini B, Moghimbeigi A. Effectiveness of Anabolic Steroid Preventative Intervention among Gym Users: Applying Theory of Planned Behavior. Health Promot Perspect. 2011;1(1):32-40.
736. James JW. Longitudinal study of the morbidity of diarrheal and respiratory infections in malnourished children. Am J Clin Nutr. 1972;25(7):690-4.
737. Jardim-Botelho A, Gurgel RQ, Petrucci R, Santos CB, Pereira AB, Xavier Sde O, et al. Infant overweight as early marker of childhood overweight in Brazil. J Trop Pediatr. 2014;60(1):47-52.
738. Jarrahi YM, Mohsen Z, Sadigh N, Langeroudy KE, Khodadoust M, Ranjbaran M, et al. The cost effectiveness of rotavirus vaccination in Iran. Hum Vaccin Immunother. 2015:0.
739. Jarso H, Workicho A, Alemseged F. Survival status and predictors of mortality in severely malnourished children admitted to Jimma University Specialized Hospital from 2010 to 2012, Jimma, Ethiopia: a retrospective longitudinal study. BMC Pediatr. 2015;15:76.
740. Jesus GM, Vieira GO, Vieira TO, Martins Cda C, Mendes CM, Castelao ES. Determinants of overweight in children under 4 years of age. J Pediatr (Rio J). 2010;86(4):311-6.
741. Jia G, Fuse A. Acquisition of english grammatical morphology by native mandarin-speaking children and adolescents: age-related differences. J Speech Lang Hear Res. 2007;50(5):1280-99.
742. Jing H, Xu H, Wan J, Yang Y, Ding H, Chen M, et al. Effect of breastfeeding on childhood BMI and obesity: the China Family Panel Studies. Medicine (Baltimore). 2014;93(10):e55.
743. Jirapinyo P, Densupsoontorn N, Chinrungrueng D, Wongarn R, Thamonsiri N. Relative risks of becoming overweight and obese in children after 6 years in secondary school. J Med Assoc Thai. 2005;88(5):651-4.
744. Jit M, Yuzbashyan R, Sahakyan G, Avagyan T, Mosina L. The cost-effectiveness of rotavirus vaccination in Armenia. Vaccine. 2011;29(48):9104-11.
745. Jo H, Schieve LA, Sharma AJ, Hinkle SN, Li R, Lind JN. Maternal prepregnancy body mass index and child psychosocial development at 6 years of age. Pediatrics. 2015;135(5):e1198-209.
746. Joe LK, Rukmono B, Oemijati S, Sahab K, Newell KW, Hway ST, et al. Diarrhoea among infants in a crowded area of Djakarta, Indonesia. A longitudinal study from birth to two years. Bull World Health Organ. 1966;34(2):197-210.
747. John SM, Thomas RJ, Kaki S, Sharma SL, Ramanujam K, Raghava MV, et al. Establishment of the MAL-ED birth cohort study site in Vellore, Southern India. Clin Infect Dis. 2014;59 Suppl 4:S295-9.
748. Johnston FE. Physical growth and development and nutritional status: epidemiological considerations. Fed Proc. 1981;40(11):2583-7.
749. Johnston FE, Low SM, de Baessa Y, MacVean RB. Growth status of disadvantaged urban Guatemalan children of a resettled community. Am J Phys Anthropol. 1985;68(2):215-24.
750. Jones AD, Rukobo S, Chasekwa B, Mutasa K, Ntozini R, Mbuya MN, et al. Acute illness is associated with suppression of the growth hormone axis in Zimbabwean infants. Am J Trop Med Hyg. 2015;92(2):463-70.
751. Jordan JA, Wylie J, Mulhern G. Phonological awareness and mathematical difficulty: a longitudinal perspective. Br J Dev Psychol. 2010;28(Pt 1):89-107.
752. Jordan NC, Hanich LB, Kaplan D. A longitudinal study of mathematical competencies in children with specific mathematics difficulties versus children with comorbid mathematics and reading difficulties. Child Dev. 2003;74(3):834-50.
753. Jordan NC, Hansen N, Fuchs LS, Siegler RS, Gersten R, Micklos D. Developmental predictors of fraction concepts and procedures. J Exp Child Psychol. 2013;116(1):45-58.
754. Joseph CL, Zoratti EM, Ownby DR, Havstad S, Nicholas C, Nageotte C, et al. Exploring racial differences in IgE-mediated food allergy in the WHEALS birth cohort. Ann Allergy Asthma Immunol. 2016.
755. Joseph N, Naik VA, Mahantshetti NS, Unnikrishnan B, Mallapur M, Kotian SM. Factors associated with morbidities among infants in three sub centre areas of belgaum district of South India: a longitudinal study. Indian J Community Med. 2013;38(3):168-74.
756. Joseph N, Subba SH, Naik VA, Mahantshetti NS, Mallapur MD. Morbidity among infants in South India: a longitudinal study. Indian J Pediatr. 2010;77(4):456-8.
757. Jost LB, Eberhard-Moscicka AK, Pleisch G, Heusser V, Brandeis D, Zevin JD, et al. Native and non-native speech sound processing and the neural mismatch responses: A longitudinal study on classroom-based foreign language learning. Neuropsychologia. 2015;72:94-104.
758. Julia M, van Weissenbruch MM, Prawirohartono EP, Surjono A, Delemarre-van de Waal HA. Tracking for underweight, overweight and obesity from childhood to adolescence: a 5-year follow-up study in urban Indonesian children. Horm Res. 2008;69(5):301-6.
759. Just AC, Miller RL, Perzanowski MS, Rundle AG, Chen Q, Jung KH, et al. Vinyl flooring in the home is associated with children's airborne butylbenzyl phthalate and urinary metabolite concentrations. J Expo Sci Environ Epidemiol. 2015;25(6):574-9.
760. Kabahenda MK, Andress EL, Nickols SY, Kabonesa C, Mullis RM. Promoting dietary diversity to improve child growth in less-resourced rural settings in Uganda. J Hum Nutr Diet. 2014;27 Suppl 2:143-51.
761. Kabir M, Chowdhury RI, Amin R. Infant and child mortality levels and trends in Bangladesh. J Biosoc Sci. 1995;27(2):179-92.
762. Kabir Z, Long J, Reddaiah VP, Kevany J, Kapoor SK. Non-specific effect of measles vaccination on overall child mortality in an area of rural India with high vaccination coverage: a population-based case-control study. Bull World Health Organ. 2003;81(4):244-50.
763. Kabyemela E, Goncalves BP, Prevots DR, Morrison R, Harrington W, Gwamaka M, et al. Cytokine profiles at birth predict malaria severity during infancy. PLoS One. 2013;8(10):e77214.
764. Kaestli M, Cortes A, Lagog M, Ott M, Beck HP. Longitudinal assessment of Plasmodium falciparum var gene transcription in naturally infected asymptomatic children in Papua New Guinea. J Infect Dis. 2004;189(10):1942-51.
765. Kagotho N, Ssewamala FM. Correlates of depression among caregivers of children affected by HIV/AIDS in Uganda: findings from the Suubi-Maka family study. AIDS Care. 2012;24(10):1226-32.
766. Kalra S, Simratvir M, Kalra R, Janjua K, Singh G. Change in dental caries status over 2 years in children of Panchkula, Haryana: A longitudinal study. J Int Soc Prev Community Dent. 2011;1(2):57-9.
767. Kaminsky RG. Parasitism and diarrhoea in children from two rural communities and marginal barrio in Honduras. Trans R Soc Trop Med Hyg. 1991;85(1):70-3.
768. Karam SM, Riegel M, Segal SL, Felix TM, Barros AJ, Santos IS, et al. Genetic causes of intellectual disability in a birth cohort: a population-based study. Am J Med Genet A. 2015;167(6):1204-14.
769. Kargul B, Tanboga I, Ergeneli S, Karakoc F, Dagli E. Inhaler medicament effects on saliva and plaque pH in asthmatic children. J Clin Pediatr Dent. 1998;22(2):137-40.
770. Kariuki SM, Newton CR, Prince MJ, Das-Munshi J. The Association Between Childhood Seizures and Later Childhood Emotional and Behavioral Problems: Findings From a Nationally Representative Birth Cohort. Psychosom Med. 2016.
771. Karkee R, Lee AH, Binns CW, Khanal V, Pokharel PK. Incidence of low birthweight in central Nepal: a community-based prospective cohort study. Matern Child Health J. 2015;19(1):1-5.
772. Karkee R, Lee AH, Khanal V, Binns CW. A community-based prospective cohort study of exclusive breastfeeding in central Nepal. BMC Public Health. 2014;14:927.
773. Kasla RR, Bavdekar SB, Joshi SY, Hathi GS. Exclusive breastfeeding: protective efficacy. Indian J Pediatr. 1995;62(4):449-53.
774. Kattula D, Francis MR, Kulinkina A, Sarkar R, Mohan VR, Babji S, et al. Environmental predictors of diarrhoeal infection for rural and urban communities in south India in children and adults. Epidemiol Infect. 2015;143(14):3036-47.
775. Kattula D, Sarkar R, Sivarathinaswamy P, Velusamy V, Venugopal S, Naumova EN, et al. The first 1000 days of life: prenatal and postnatal risk factors for morbidity and growth in a birth cohort in southern India. BMJ Open. 2014;4(7):e005404.
776. Katz CR, Rosenblatt A. Nonnutritive sucking habits and anterior open bite in Brazilian children: a longitudinal study. Pediatr Dent. 2005;27(5):369-73.
777. Kavanagh O, Zeng XL, Ramani S, Mukhopadhya I, Crawford SE, Kang G, et al. A time-resolved immunoassay to measure serum antibodies to the rotavirus VP6 capsid protein. J Virol Methods. 2013;189(1):228-31.
778. Keith JB, McCreary C, Collins K, Smith CP, Bernstein I. Sexual activity and contraceptive use among low-income urban black adolescent females. Adolescence. 1991;26(104):769-85.
779. Kelishadi R, Cook SR, Motlagh ME, Gouya MM, Ardalan G, Motaghian M, et al. Metabolically obese normal weight and phenotypically obese metabolically normal youths: the CASPIAN Study. J Am Diet Assoc. 2008;108(1):82-90.
780. Kenkel WF, Staten F, Fortner MA. A longitudinal study of family size expectations among young blacks and whites. Sociol Spectr. 1984;4(2-3):143-55.
781. Keusch GT, Thea DM, Kamenga M, Kakanda K, Mbala M, Brown C, et al. Persistent diarrhea associated with AIDS. Acta Paediatr Suppl. 1992;381:45-8.
782. Khan K, Factor-Litvak P, Wasserman GA, Liu X, Ahmed E, Parvez F, et al. Manganese exposure from drinking water and children's classroom behavior in Bangladesh. Environ Health Perspect. 2011;119(10):1501-6.
783. Khan K, Wasserman GA, Liu X, Ahmed E, Parvez F, Slavkovich V, et al. Manganese exposure from drinking water and children's academic achievement. Neurotoxicology. 2012;33(1):91-7.
784. Khanam M, Goswami S, Mukhopadhyay P. Effectiveness of Early Infant Diagnosis (EID) in Detecting the Serostatus of HIV-Exposed Infants and Children. J Obstet Gynaecol India. 2015;65(5):315-9.
785. Khatib IM. High prevalence of subclinical vitamin A deficiency in Jordan: a forgotten risk. Food Nutr Bull. 2002;23(3 Suppl):228-36.
786. Khatun M, Stenlund H, Hornell A. BRAC initiative towards promoting gender and social equity in health: a longitudinal study of child growth in Matlab, Bangladesh. Public Health Nutr. 2004;7(8):1071-9.
787. Khin Maung U, Pereira SP, Bolin TD, Duncombe VM, Myo K, Nyunt Nyunt W, et al. Malabsorption of carbohydrate from rice and child growth: a longitudinal study with the breath-hydrogen test in Burmese village children. Am J Clin Nutr. 1990;52(2):348-52.
788. Kidman R, Anglewicz P. Fertility among orphans in rural Malawi: challenging common assumptions about risk and mechanisms. Int Perspect Sex Reprod Health. 2014;40(4):164-75.
789. Kieling C, Hutz MH, Genro JP, Polanczyk GV, Anselmi L, Camey S, et al. Gene-environment interaction in externalizing problems among adolescents: evidence from the Pelotas 1993 Birth Cohort Study. J Child Psychol Psychiatry. 2013;54(3):298-304.
790. Kieling C, Hutz MH, Genro JP, Polanczyk GV, Anselmi L, Camey S, et al. Gene-environment interaction in externalizing problems among adolescents: evidence from the Pelotas 1993 Birth Cohort Study. J Child Psychol Psychiatry. 2013;54(3):298-304.
791. Kiepiela P, Coovadia HM, Loening WE, Coward P, Abdool Karim SS. Loss of maternal measles antibody in black South African infants in the first year of life--implications for age of vaccination. S Afr Med J. 1991;79(3):145-8.
792. Kikwilu EN, Mandari GJ, Honkala E. Survival of Fuji IX ART fillings in permanent teeth of primary school children in Tanzania. East Afr Med J. 2001;78(8):411-3.
793. Kim SY, Goldie SJ, Salomon JA. Cost-effectiveness of Rotavirus vaccination in Vietnam. BMC Public Health. 2009;9:29.
794. Kim SY, Sweet S, Slichter D, Goldie SJ. Health and economic impact of rotavirus vaccination in GAVI-eligible countries. BMC Public Health. 2010;10:253.
795. Kimani J, Warren C, Abuya T, Mutemwa R, Mayhew S, Askew I. Family planning use and fertility desires among women living with HIV in Kenya. BMC Public Health. 2015;15(1):909.
796. Kimani-Murage EW, Madise NJ, Fotso JC, Kyobutungi C, Mutua MK, Gitau TM, et al. Patterns and determinants of breastfeeding and complementary feeding practices in urban informal settlements, Nairobi Kenya. BMC Public Health. 2011;11:396.
797. Kinra S, Johnson M, Kulkarni B, Rameshwar Sarma KV, Ben-Shlomo Y, Smith GD. Socio-economic position and cardiovascular risk in rural Indian adolescents: evidence from the Andhra Pradesh children and parents study (APCAPS). Public Health. 2014;128(9):852-9.
798. Kippler M, Nermell B, Hamadani J, Tofail F, Moore S, Vahter M. Burden of cadmium in early childhood: longitudinal assessment of urinary cadmium in rural Bangladesh. Toxicol Lett. 2010;198(1):20-5.
799. Kiran BV, Barman H, Iyengar A. Clinical profile and outcome of renal tubular disorders in children: A single center experience. Indian J Nephrol. 2014;24(6):362-6.
800. Kirchengast S, Schober E. Obesity among male adolescent migrants in Vienna, Austria. Econ Hum Biol. 2008;6(2):204-11.
801. Kirkpatrick BD, Colgate ER, Mychaleckyj JC, Haque R, Dickson DM, Carmolli MP, et al. The "Performance of Rotavirus and Oral Polio Vaccines in Developing Countries" (PROVIDE) study: description of methods of an interventional study designed to explore complex biologic problems. Am J Trop Med Hyg. 2015;92(4):744-51.
802. Kismul H, Schwinger C, Chhagan M, Mapatano M, Van den Broeck J. Incidence and course of child malnutrition according to clinical or anthropometrical assessment: a longitudinal study from rural DR Congo. BMC Pediatr. 2014;14:22.
803. Kismul H, Van den Broeck J, Lunde TM. Diet and kwashiorkor: a prospective study from rural DR Congo. PeerJ. 2014;2:e350.
804. Klaiman C, Quintin EM, Jo B, Lightbody AA, Hazlett HC, Piven J, et al. Longitudinal profiles of adaptive behavior in fragile X syndrome. Pediatrics. 2014;134(2):315-24.
805. Klein MI, Florio FM, Pereira AC, Hofling JF, Goncalves RB. Longitudinal study of transmission, diversity, and stability of Streptococcus mutans and Streptococcus sobrinus genotypes in Brazilian nursery children. J Clin Microbiol. 2004;42(10):4620-6.
806. Klein VC, Gaspardo CM, Martinez FE, Grunau RE, Linhares MB. Pain and distress reactivity and recovery as early predictors of temperament in toddlers born preterm. Early Hum Dev. 2009;85(9):569-76.
807. Knevel RJ, Neupane S, Shressta B, de Mey L. Buddhi Bangara Project on oral health promotion: a 3- to 5-year collaborative programme combining support, education and research in Nepal. Int J Dent Hyg. 2008;6(4):337-46.
808. Knodel J, Pitaktepsombati P. Fertility and family planning in Thailand: results from two rounds of a national study. Stud Fam Plann. 1975;6(11):402-13.
809. Ko PC, Hank K. Grandparents caring for grandchildren in China and Korea: findings from CHARLS and KLoSA. J Gerontol B Psychol Sci Soc Sci. 2014;69(4):646-51.
810. Koen N, Wyatt GE, Williams JK, Zhang M, Myer L, Zar HJ, et al. Intimate partner violence: associations with low infant birthweight in a South African birth cohort. Metab Brain Dis. 2014;29(2):281-99.
811. Kogan SM, Luo Z, Brody GH, Murry VM. The influence of high school dropout on substance use among African American youth. J Ethn Subst Abuse. 2005;4(1):35-51.
812. Kogan SM, Yu T, Brody GH, Allen KA. The development of conventional sexual partner trajectories among african american male adolescents. Arch Sex Behav. 2013;42(5):825-34.
813. Kohler IV, Kohler HP, Anglewicz P, Behrman JR. Intergenerational transfers in the era of HIV/AIDS: Evidence from rural Malawi. Demogr Res. 2012;27:775-834.
814. Korrick SA, Lee MM, Williams PL, Sergeyev O, Burns JS, Patterson DG, et al. Dioxin exposure and age of pubertal onset among Russian boys. Environ Health Perspect. 2011;119(9):1339-44.
815. Kouadio MK, Righetti AA, Abe NN, Wegmuller R, Weiss MG, N'Goran E K, et al. Local concepts of anemia-related illnesses and public health implications in the Taabo health demographic surveillance system, Cote d'Ivoire. BMC Hematol. 2013;13(1):5.
816. Koukounari A, Donnelly CA, Moustaki I, Tukahebwa EM, Kabatereine NB, Wilson S, et al. A latent Markov modelling approach to the evaluation of circulating cathodic antigen strips for schistosomiasis diagnosis pre- and post-praziquantel treatment in Uganda. PLoS Comput Biol. 2013;9(12):e1003402.
817. Kozuki N, Katz J, Lee AC, Vogel JP, Silveira MF, Sania A, et al. Short Maternal Stature Increases Risk of Small-for-Gestational-Age and Preterm Births in Low- and Middle-Income Countries: Individual Participant Data Meta-Analysis and Population Attributable Fraction. J Nutr. 2015;145(11):2542-50.
818. Kozuki N, Katz J, Lee AC, Vogel JP, Silveira MF, Sania A, et al. Short Maternal Stature Increases Risk of Small-for-Gestational-Age and Preterm Births in Low- and Middle-Income Countries: Individual Participant Data Meta-Analysis and Population Attributable Fraction. J Nutr. 2015;145(11):2542-50.
819. Kremsner PG, Enyong P, Krijger FW, De Jonge N, Zotter GM, Thalhammer F, et al. Circulating anodic and cathodic antigen in serum and urine from Schistosoma haematobium-infected Cameroonian children receiving praziquantel: a longitudinal study. Clin Infect Dis. 1994;18(3):408-13.
820. Krishna A, Oh J, Lee JK, Lee HY, Perkins JM, Heo J, et al. Short-term and long-term associations between household wealth and physical growth: a cross-comparative analysis of children from four low- and middle-income countries. Glob Health Action. 2015;8:26523.
821. Krishnaveni GV, Mills IC, Veena SR, Wootton SA, Wills AK, Coakley PJ, et al. Accelerometers for measuring physical activity behavior in Indian children. Indian Pediatr. 2009;46(12):1055-62.
822. Krishnaveni GV, Veena SR, Dhube A, Karat SC, Phillips DI, Fall CH. Size at birth, morning cortisol and cardiometabolic risk markers in healthy Indian children. Clin Endocrinol (Oxf). 2014;80(1):73-9.
823. Krishnaveni GV, Veena SR, Hill JC, Karat SC, Fall CH. Cohort profile: Mysore parthenon birth cohort. Int J Epidemiol. 2015;44(1):28-36.
824. Krishnaveni GV, Veena SR, Jones A, Bhat DS, Malathi MP, Hellhammer D, et al. Trier social stress test in Indian adolescents. Indian Pediatr. 2014;51(6):463-7.
825. Krishnaveni GV, Veena SR, Jones A, Srinivasan K, Osmond C, Karat SC, et al. Exposure to maternal gestational diabetes is associated with higher cardiovascular responses to stress in adolescent indians. J Clin Endocrinol Metab. 2015;100(3):986-93.
826. Krishnaveni GV, Veena SR, Karat SC, Yajnik CS, Fall CH. Association between maternal folate concentrations during pregnancy and insulin resistance in Indian children. Diabetologia. 2014;57(1):110-21.
827. Krishnaveni GV, Veena SR, Srinivasan K, Osmond C, Fall CH. Linear Growth and Fat and Lean Tissue Gain during Childhood: Associations with Cardiometabolic and Cognitive Outcomes in Adolescent Indian Children. PLoS One. 2015;10(11):e0143231.
828. Kristensen IA, Olsen J. Determinants of acute respiratory infections in Soweto--a population-based birth cohort. S Afr Med J. 2006;96(7):633-40.
829. Krupka M, Seydel K, Feintuch CM, Yee K, Kim R, Lin CY, et al. Mild Plasmodium falciparum malaria following an episode of severe malaria is associated with induction of the interferon pathway in Malawian children. Infect Immun. 2012;80(3):1150-5.
830. Ku HY, Su PH, Wen HJ, Sun HL, Wang CJ, Chen HY, et al. Prenatal and postnatal exposure to phthalate esters and asthma: a 9-year follow-up study of a taiwanese birth cohort. PLoS One. 2015;10(4):e0123309.
831. Kuate Defo B. Epidemiology and control of infant and early childhood malaria: a competing risks analysis. Int J Epidemiol. 1995;24(1):204-17.
832. Kuehl HS, Elzner C, Moebius Y, Boesch C, Walsh PD. The price of play: self-organized infant mortality cycles in chimpanzees. PLoS One. 2008;3(6):e2440.
833. Kuhn L, Kasonde P, Sinkala M, Kankasa C, Semrau K, Scott N, et al. Does severity of HIV disease in HIV-infected mothers affect mortality and morbidity among their uninfected infants? Clin Infect Dis. 2005;41(11):1654-61.
834. Kukoyi O, Renner L, Powell J, Barry O, Prin M, Kusah J, et al. Viral load monitoring and antiretroviral treatment outcomes in a pediatric HIV cohort in Ghana. BMC Infect Dis. 2016;16(1):58.
835. Kulkarni B, Kuper H, Radhakrishna KV, Hills AP, Byrne NM, Taylor A, et al. The association of early life supplemental nutrition with lean body mass and grip strength in adulthood: evidence from APCAPS. Am J Epidemiol. 2014;179(6):700-9.
836. Kulsoom U, Saeed A. Breast feeding practices and beliefs about weaning among mothers of infants aged 0-12 months. J Pak Med Assoc. 1997;47(2):54-60.
837. Kumar R, Deshmukh PR, Garg BS. Incidence and correlates of "growth faltering" among 0-6 y children: a panel study from rural Wardha. Indian J Pediatr. 2012;79(3):333-41.
838. Kumar V, Patil K, Munoli KB. Comparative evaluation of dental age, bone age, and chronological age in the human immunodeficiency virus positive children. J Pharm Bioallied Sci. 2014;6(Suppl 1):S90-6.
839. Kumsta R, Sonuga-Barke E, Rutter M. Adolescent callous-unemotional traits and conduct disorder in adoptees exposed to severe early deprivation. Br J Psychiatry. 2012;200(3):197-201.
840. Kun JF, Mordmuller B, Perkins DJ, May J, Mercereau-Puijalon O, Alpers M, et al. Nitric oxide synthase 2(Lambarene) (G-954C), increased nitric oxide production, and protection against malaria. J Infect Dis. 2001;184(3):330-6.
841. Kuperminc GP, Wilkins NJ, Jurkovic GJ, Perilla JL. Filial responsibility, perceived fairness, and psychological functioning of Latino youth from immigrant families. J Fam Psychol. 2013;27(2):173-82.
842. Kupers LK, Xu X, Jankipersadsing SA, Vaez A, la Bastide-van Gemert S, Scholtens S, et al. DNA methylation mediates the effect of maternal smoking during pregnancy on birthweight of the offspring. Int J Epidemiol. 2015;44(4):1224-37.
843. Kusin JA, Kardjati S, Renqvist U, Goei K. Reproduction and maternal nutrition in Madura, Indonesia. Trop Geogr Med. 1992;44(3):248-55.
844. Kuzawa CW, Hallal PC, Adair L, Bhargava SK, Fall CH, Lee N, et al. Birth weight, postnatal weight gain, and adult body composition in five low and middle income countries. Am J Hum Biol. 2012;24(1):5-13.
845. Kwok MK, Au Yeung SL, Leung GM, Schooling CM. Birth weight, infant growth, and adolescent blood pressure using twin status as an instrumental variable in a Chinese birth cohort: "Children of 1997". Ann Epidemiol. 2014;24(7):509-15.
846. Kwok MK, Freeman G, Lin SL, Lam TH, Schooling CM. Simulated growth trajectories and blood pressure in adolescence: Hong Kong's Chinese Birth Cohort. J Hypertens. 2013;31(9):1785-97.
847. Kwok MK, Leung GM, Lam TH, Leung SS, Schooling CM. Grandparental education, parental education and child height: evidence from Hong Kong's "Children of 1997" birth cohort. Ann Epidemiol. 2013;23(8):475-84.
848. Kwok MK, Leung GM, Lam TH, Schooling CM. Early life infections and onset of puberty: evidence from Hong Kong's children of 1997 birth cohort. Am J Epidemiol. 2011;173(12):1440-52.
849. Kwok MK, Leung GM, Lam TH, Schooling CM. Breastfeeding, childhood milk consumption, and onset of puberty. Pediatrics. 2012;130(3):e631-9.
850. Kwok MK, Leung GM, Schooling CM. Breast feeding and early adolescent behaviour, self-esteem and depression: Hong Kong's 'Children of 1997' birth cohort. Arch Dis Child. 2013;98(11):887-94.
851. Kwok MK, Schooling CM, Ho LM, Leung SS, Mak KH, McGhee SM, et al. Early life second-hand smoke exposure and serious infectious morbidity during the first 8 years: evidence from Hong Kong's "Children of 1997" birth cohort. Tob Control. 2008;17(4):263-70.
852. Kwok MK, Schooling CM, Lam TH, Leung GM. Paternal smoking and childhood overweight: evidence from the Hong Kong "Children of 1997". Pediatrics. 2010;126(1):e46-56.
853. Kwok MK, Schooling CM, Lam TH, Leung GM. Does breastfeeding protect against childhood overweight? Hong Kong's 'Children of 1997' birth cohort. Int J Epidemiol. 2010;39(1):297-305.
854. Kwok MK, Subramanian SV, Leung GM, Schooling CM. Household income and adolescent blood pressure in a Chinese birth cohort: "Children of 1997". Soc Sci Med. 2015;144:88-95.
855. Kyeyune FX, Calis JC, Phiri KS, Faragher B, Kachala D, Brabin BJ, et al. The interaction between malaria and human immunodeficiency virus infection in severely anaemic Malawian children: a prospective longitudinal study. Trop Med Int Health. 2014;19(6):698-705.
856. Lai TC, Au Yeung SL, Lin SL, Leung GM, Schooling CM. Maternal age of menarche and adiposity: evidence from Hong Kong's "Children of 1997" birth cohort. Epidemiology. 2016.
857. Lakhani SA, Jansen AA. Infant feeding practices among middle income urban Africans and Indians in Kenya. East Afr Med J. 1987;64(2):122-30.
858. Lalloo R. A comparison of dental caries status by surface and treatment needs of 5-7 year old children in Tanzania, Uganda and Mozambique. Odontostomatol Trop. 1998;21(83):12-5.
859. Lalloo R, Hobdell MH, Mosha HJ, Mboli F, Tanda A. Dental caries status of 5-7 year old children in three districts in Tanzania, Uganda and Mozambique. Odontostomatol Trop. 1999;22(87):46-8.
860. Lam P, Hiscock H, Wake M. Outcomes of infant sleep problems: a longitudinal study of sleep, behavior, and maternal well-being. Pediatrics. 2003;111(3):e203-7.
861. Lamarca GA, do CLM, Sheiham A, Vettore MV. The association of neighbourhood and individual social capital with consistent self-rated health: a longitudinal study in Brazilian pregnant and postpartum women. BMC Pregnancy Childbirth. 2013;13:1.
862. Lanata CF, Black RE, Maurtua D, Gil A, Gabilondo A, Yi A, et al. Etiologic agents in acute vs persistent diarrhea in children under three years of age in peri-urban Lima, Peru. Acta Paediatr Suppl. 1992;381:32-8.
863. Landale NS, Oropesa RS, Noah AJ. Immigration and the Family Circumstances of Mexican-Origin Children: A Binational Longitudinal Analysis. J Marriage Fam. 2014;76(1):24-36.
864. Lang T, Lafaix C, Fassin D, Arnaut I, Salmon B, Baudon D, et al. Acute respiratory infections: a longitudinal study of 151 children in Burkina-Faso. Int J Epidemiol. 1986;15(4):553-60.
865. Langford R, Lunn P, Panter-Brick C. Hand-washing, subclinical infections, and growth: a longitudinal evaluation of an intervention in Nepali slums. Am J Hum Biol. 2011;23(5):621-9.
866. Lansford JE, Godwin J, Uribe Tirado LM, Zelli A, Al-Hassan SM, Bacchini D, et al. Individual, family, and culture level contributions to child physical abuse and neglect: A longitudinal study in nine countries. Dev Psychopathol. 2015;27(4 Pt 2):1417-28.
867. Lansford JE, Sharma C, Malone PS, Woodlief D, Dodge KA, Oburu P, et al. Corporal punishment, maternal warmth, and child adjustment: a longitudinal study in eight countries. J Clin Child Adolesc Psychol. 2014;43(4):670-85.
868. Lanzieri TM, Linhares AC, Costa I, Kolhe DA, Cunha MH, Ortega-Barria E, et al. Impact of rotavirus vaccination on childhood deaths from diarrhea in Brazil. Int J Infect Dis. 2011;15(3):e206-10.
869. Lartey A, Marquis GS, Mazur R, Perez-Escamilla R, Brakohiapa L, Ampofo W, et al. Maternal HIV is associated with reduced growth in the first year of life among infants in the Eastern region of Ghana: the Research to Improve Infant Nutrition and Growth (RIING) Project. Matern Child Nutr. 2014;10(4):604-16.
870. Laura HC, Menezes AB, Noal RB, Hallal PC, Araujo CL. Maternal anthropometric characteristics in pregnancy and blood pressure among adolescents: 1993 live birth cohort, Pelotas, southern Brazil. BMC Public Health. 2010;10:434.
871. Laverty AA, Magee L, Monteiro CA, Saxena S, Millett C. Sugar and artificially sweetened beverage consumption and adiposity changes: National longitudinal study. Int J Behav Nutr Phys Act. 2015;12:137.
872. Law BM, Shek DT. A 6-year Longitudinal Study of Self-harm and Suicidal Behaviors among Chinese Adolescents in Hong Kong. J Pediatr Adolesc Gynecol. 2016;29(1 Suppl):S38-48.
873. Lawoyin TO. The road to improved registration of vital statistics at community level. West Afr J Med. 1994;13(4):237-41.
874. Lawrence HP, Sheiham A. Caries progression in 12- to 16-year-old schoolchildren in fluoridated and fluoride-deficient areas in Brazil. Community Dent Oral Epidemiol. 1997;25(6):402-11.
875. Lawrence-Wright MB, Boyne MS, Osmond C, Fraser RA, Soares-Wynter S, Thame M, et al. The effect of feto-maternal size and childhood growth on left ventricular mass and arterial stiffness in Afro-Caribbean children. J Hum Hypertens. 2011;25(7):457-64.
876. Lawson DW, Mace R. Optimizing Modern Family Size: Trade-offs between Fertility and the Economic Costs of Reproduction. Hum Nat. 2010;21(1):39-61.
877. Le Hesran JY, Personne I, Personne P, Fievet N, Dubois B, Beyeme M, et al. Longitudinal study of Plasmodium falciparum infection and immune responses in infants with or without the sickle cell trait. Int J Epidemiol. 1999;28(4):793-8.
878. le Roux DM, Myer L, Nicol MP, Zar HJ. Incidence of childhood pneumonia: facility-based surveillance estimate compared to measured incidence in a South African birth cohort study. BMJ Open. 2015;5(12):e009111.
879. le Roux DM, Myer L, Nicol MP, Zar HJ. Incidence and severity of childhood pneumonia in the first year of life in a South African birth cohort: the Drakenstein Child Health Study. Lancet Glob Health. 2015;3(2):e95-e103.
880. Leandro-Merhi VA, Vilela MM, Silva MN, Lopez FA, Barros Filho A. Evolution of nutritional status of infants infected with the human immunodeficiency virus. Sao Paulo Med J. 2000;118(5):148-53.
881. Lechtig A, Ibarra A, Gupta M, Klein RE. [Indicators of the risk of death during the 1st year of life in rural areas of Guatemala]. Arch Latinoam Nutr. 1980;30(4):677-81.
882. Lederberg AR, Everhart VS. Communication between deaf children and their hearing mothers: the role of language, gesture, and vocalizations. J Speech Lang Hear Res. 1998;41(4):887-99.
883. Lederberg AR, Golbach T. Parenting stress and social support in hearing mothers of deaf and hearing children: a longitudinal study. J Deaf Stud Deaf Educ. 2002;7(4):330-45.
884. Lee C, Gramotnev H. Predictors and outcomes of early motherhood in the Australian Longitudinal Study on Women's Health. Psychol Health Med. 2006;11(1):29-47.
885. Lee C, Gramotnev H. Motherhood plans among young Australian women: who wants children these days? J Health Psychol. 2006;11(1):5-20.
886. Lee KK, Rinaldi F, Chan MK, Chan ST, So TM, Hon EK, et al. Economic evaluation of universal infant vaccination with 7vPCV in Hong Kong. Value Health. 2009;12 Suppl 3:S42-8.
887. Lee SH, Kim YB. Which type of social activities decrease depression in the elderly? An analysis of a population-based study in South Korea. Iran J Public Health. 2014;43(7):903-12.
888. Lee TY, Shek DT. Compensated dating in Hong Kong: prevalence, psychosocial correlates, and relationships with other risky behaviors. J Pediatr Adolesc Gynecol. 2013;26(3 Suppl):S42-8.
889. Lee TY, Shek DT, Busiol D. A Longitudinal Study of Compensated Dating and Juvenile Prostitution Behaviors Among Adolescents in Hong Kong. J Pediatr Adolesc Gynecol. 2016;29(1 Suppl):S31-7.
890. Legrand FA, Abadi J, Jordan KA, Davenport MP, Deeks SG, Fennelly GJ, et al. Partial treatment interruption of protease inhibitors augments HIV-specific immune responses in vertically infected pediatric patients. Aids. 2005;19(15):1575-85.
891. Lehti V, Hinkka-Yli-Salomaki S, Cheslack-Postava K, Gissler M, Brown AS, Sourander A. The risk of childhood autism among second-generation migrants in Finland: a case-control study. BMC Pediatr. 2013;13:171.
892. Lei L, Pan J, Liu H, McBride-Chang C, Li H, Zhang Y, et al. Developmental trajectories of reading development and impairment from ages 3 to 8 years in Chinese children. J Child Psychol Psychiatry. 2011;52(2):212-20.
893. Leonard WR, Reyes-Garcia V, Tanner S, Rosinger A, Schultz A, Vadez V, et al. The Tsimane' Amazonian Panel Study (TAPS): Nine years (2002-2010) of annual data available to the public. Econ Hum Biol. 2015;19:51-61.
894. Leonor SP, Laura SM, Esther IC, Marco ZZ, Enrique AG, Ignacio MR. Stimulated saliva flow rate patterns in children: A six-year longitudinal study. Arch Oral Biol. 2009;54(10):970-5.
895. Lesaffre E, Asefa M, Verbeke G. Assessing the goodness-of-fit of the Laird and Ware model--an example: the Jimma Infant Survival Differential Longitudinal Study. Stat Med. 1999;18(7):835-54.
896. Leung CS, Yang Y, Wong RW, Hagg U, Lo J, McGrath C. Angular photogrammetric analysis of the soft tissue profile in 12-year-old southern Chinese. Head Face Med. 2014;10:56.
897. Leung CY, Leung GM, Schooling CM. Early second-hand smoke exposure and child and adolescent mental health: evidence from Hong Kong's 'Children of 1997' birth cohort. Addiction. 2015;110(11):1811-24.
898. Leung CY, Leung GM, Schooling CM. Informal child care and adolescent psychological well-being: Hong Kong's "Children of 1997" birth cohort. PLoS One. 2015;10(3):e0120116.
899. Leung CY, Leung GM, Schooling CM. Migrant status and child and adolescent psychological well-being: evidence from Hong Kong's 'Children of 1997' birth cohort. J Epidemiol Community Health. 2015;69(2):156-61.
900. Leung DH, Small DS, Qin J, Zhu M. Shrinkage empirical likelihood estimator in longitudinal analysis with time-dependent covariates--application to modeling the health of Filipino children. Biometrics. 2013;69(3):624-32.
901. Leung DH, Wang YG, Zhu M. Efficient parameter estimation in longitudinal data analysis using a hybrid GEE method. Biostatistics. 2009;10(3):436-45.
902. Leung JT, Brown B. Progression of myopia in Hong Kong Chinese schoolchildren is slowed by wearing progressive lenses. Optom Vis Sci. 1999;76(6):346-54.
903. Leung JY, Kwok MK, Leung GM, Schooling CM. Breastfeeding and childhood hospitalizations for asthma and other wheezing disorders. Ann Epidemiol. 2016;26(1):21-7.e3.
904. Leung JY, Lam HS, Leung GM, Schooling CM. Gestational Age, Birthweight for Gestational Age, and Childhood Hospitalisations for Asthma and Other Wheezing Disorders. Paediatr Perinat Epidemiol. 2016;30(2):149-59.
905. Leung JY, Li AM, Leung GM, Schooling CM. Mode of delivery and childhood hospitalizations for asthma and other wheezing disorders. Clin Exp Allergy. 2015;45(6):1109-17.
906. Levitan RD, Rivera J, Silveira PP, Steiner M, Gaudreau H, Hamilton J, et al. Gender differences in the association between stop-signal reaction times, body mass indices and/or spontaneous food intake in pre-school children: an early model of compromised inhibitory control and obesity. Int J Obes (Lond). 2015;39(4):614-9.
907. Lewis J, Gonzales M, Burnette C, Benally M, Seanez P, Shuey C, et al. Environmental exposures to metals in Native communities and implications for child development: basis for the Navajo birth cohort study. J Soc Work Disabil Rehabil. 2015;14(3-4):245-69.
908. Li C, Zeng L, Wang D, Yang W, Dang S, Zhou J, et al. Prenatal Micronutrient Supplementation Is Not Associated with Intellectual Development of Young School-Aged Children. J Nutr. 2015;145(8):1844-9.
909. Li CK, Sung RY, Kwok KL, Leung TF, Shing MM, Chik KW, et al. A longitudinal study of cardiac function in children with cancer over 40 months. Pediatr Hematol Oncol. 2000;17(1):77-83.
910. Li H, Ye R, Pei L, Ren A, Zheng X, Liu J. Caesarean delivery, caesarean delivery on maternal request and childhood overweight: a Chinese birth cohort study of 181 380 children. Pediatr Obes. 2014;9(1):10-6.
911. Li L, Li K, Ushijima H. Moderate-vigorous physical activity and body fatness in Chinese urban school children. Pediatr Int. 2007;49(2):280-5.
912. Li L, Wang Y, Cao W, Xu F, Cao J. Longitudinal studies of blood pressure in children. Asia Pac J Public Health. 1995;8(2):130-3.
913. Li LW, Liu J, Zhang Z, Xu H. Late-life depression in Rural China: do village infrastructure and availability of community resources matter? Int J Geriatr Psychiatry. 2015;30(7):729-36.
914. Li Q, Hu Y, Qi XH, Lou LQ, Luo SY, Tang XW, et al. [Analysis on coverage rate of primary immunization of measles vaccine among migrant children in Yiwu, Zhejiang province from 2007 to 2010]. Zhonghua Yu Fang Yi Xue Za Zhi. 2013;47(6):504-9.
915. Li Q, Hu Y, Zhong Y, Chen Y, Tang X, Guo J, et al. Using the Immunization Information System to determine vaccination coverage rates among children aged 1-7 years: a report from Zhejiang Province, China. Int J Environ Res Public Health. 2014;11(3):2713-28.
916. Li R, Dee D, Li CM, Hoffman HJ, Grummer-Strawn LM. Breastfeeding and risk of infections at 6 years. Pediatrics. 2014;134 Suppl 1:S13-20.
917. Li RC, Yang JY, Gong J, Li YP, Huang ZN, Fang KX, et al. [Efficacy of hepatitis B vaccination on hepatitis B prevention and on hepatocellular carcinoma]. Zhonghua Liu Xing Bing Xue Za Zhi. 2004;25(5):385-7.
918. Li S, Liu R, Arguelles L, Wang G, Zhang J, Shen X, et al. Adiposity trajectory and its associations with plasma adipokine levels in children and adolescents-A prospective cohort study. Obesity (Silver Spring). 2016;24(2):408-16.
919. Li S, Song L, Feldman MW. Intergenerational support and subjective health of older people in rural China: a gender-based longitudinal study. Australas J Ageing. 2009;28(2):81-6.
920. Li YY, Wu JQ, Yu JM, Rong F, Ren JC, Gao ES, et al. [The influence of high birth weight on the blood pressure during childhood - a cohort study]. Zhonghua Liu Xing Bing Xue Za Zhi. 2012;33(12):1213-7.
921. Li Z, Snieder H, Su S, Ding X, Thayer JF, Treiber FA, et al. A longitudinal study in youth of heart rate variability at rest and in response to stress. Int J Psychophysiol. 2009;73(3):212-7.
922. Li Z, Snieder H, Su S, Harshfield GA, Treiber FA, Wang X. A longitudinal study of blood pressure variability in African-American and European American youth. J Hypertens. 2010;28(4):715-22.
923. Liddon N, Michael SL, Dittus P, Markowitz LE. Maternal underestimation of child's sexual experience: suggested implications for HPV vaccine uptake at recommended ages. J Adolesc Health. 2013;53(5):674-6.
924. Liew Z, Ritz B, Rebordosa C, Lee PC, Olsen J. Acetaminophen use during pregnancy, behavioral problems, and hyperkinetic disorders. JAMA Pediatr. 2014;168(4):313-20.
925. Limcangco MR, Armour CL, Salole EG, Taylor SJ. Cost-benefit analysis of a Haemophilus influenzae type b meningitis prevention programme in The Philippines. Pharmacoeconomics. 2001;19(4):391-400.
926. Lin MH, Caffrey JL, Lin YS, Chen PC, Lin CC, Ho WC, et al. Low birth weight and environmental tobacco smoke increases the risk of wheezing in adolescents: a retrospective cohort study. BMC Public Health. 2014;14:688.
927. Lin SL, Lee SL, Hui LL, Au Yeung SL, Tse MA, Leung GM, et al. Pubertal muscle mass and diabetes markers in Chinese adolescents. Am J Hum Biol. 2012;24(2):183-5.
928. Lin SL, Leung GM, Hui LL, Lam TH, Schooling CM. Is informal child care associated with childhood obesity? Evidence from Hong Kong's "Children of 1997" birth cohort. Int J Epidemiol. 2011;40(5):1238-46.
929. Lin SL, Leung GM, Lam TH, Schooling CM. Timing of solid food introduction and obesity: Hong Kong's "children of 1997" birth cohort. Pediatrics. 2013;131(5):e1459-67.
930. Lin SL, Leung GM, Schooling CM. Mode of delivery and adiposity: Hong Kong's "Children of 1997" birth cohort. Ann Epidemiol. 2013;23(11):693-9.
931. Lin SL, Tarrant M, Hui LL, Kwok MK, Lam TH, Leung GM, et al. The role of dairy products and milk in adolescent obesity: evidence from Hong Kong's "Children of 1997" birth cohort. PLoS One. 2012;7(12):e52575.
932. Lin XP, Arild S. [Longitudinal study of the stability and reproducibility of natural head position in adolescents with different facial types over time]. Shanghai Kou Qiang Yi Xue. 2005;14(3):238-42.
933. Lindskog U, Lindskog P, Gebre-Medhin M. Child health and household water supply: a longitudinal study of growth and its environmental determinants in rural Malawi. Hum Nutr Clin Nutr. 1987;41(6):409-23.
934. Lindtjorn B, Alemu T, Bjorvatn B. Child health in arid areas of Ethiopia: longitudinal study of the morbidity in infectious diseases. Scand J Infect Dis. 1992;24(3):369-77.
935. Linguissi LS, Bisseye C, Sagna T, Nagalo BM, Ouermi D, Djigma FW, et al. Efficiency of HAART in the prevention of mother to children HIV-1 transmission at Saint Camille medical centre in Burkina Faso, West Africa. Asian Pac J Trop Med. 2012;5(12):991-4.
936. Linhares AC, Gabbay YB, Freitas RB, da Rosa ES, Mascarenhas JD, Loureiro EC. Longitudinal study of rotavirus infections among children from Belem, Brazil. Epidemiol Infect. 1989;102(1):129-45.
937. Linhares Rda S, Gigante DP, de Barros FC, Horta BL. Carotid intima-media thickness at age 30, birth weight, accelerated growth during infancy and breastfeeding: a birth cohort study in Southern Brazil. PLoS One. 2015;10(1):e0115166.
938. Lister C, Merrill RM, Vance D, West JH, Hall PC, Crookston BT. Predictors of peer victimization among Peruvian adolescents in the young lives cohort. Int J Adolesc Med Health. 2015;27(1):85-91.
939. Littrell M, Boris NW, Brown L, Hill M, Macintyre K. The influence of orphan care and other household shocks on health status over time: a longitudinal study of children's caregivers in rural Malawi. AIDS Care. 2011;23(12):1551-61.
940. Liu J, Liu X, Pak V, Wang Y, Yan C, Pinto-Martin J, et al. Early Blood Lead Levels and Sleep Disturbance in Preadolescence. Sleep. 2015;38(12):1869-74.
941. Liu J, Raine A, Venables PH, Dalais C, Mednick SA. Malnutrition at age 3 years and lower cognitive ability at age 11 years: independence from psychosocial adversity. Arch Pediatr Adolesc Med. 2003;157(6):593-600.
942. Liu J, Sekine M, Tatsuse T, Fujimura Y, Hamanishi S, Lu F, et al. Outdoor physical activity and its relation with self-reported health in Japanese children: results from the Toyama birth cohort study. Child Care Health Dev. 2015;41(6):920-7.
943. Liu J, Sekine M, Tatsuse T, Fujimura Y, Hamanishi S, Zheng X. Association among number, order and type of siblings and adolescent mental health at age 12. Pediatr Int. 2015;57(5):849-55.
944. Liu Y, Sun Y, Tao F, Tong S. [Associations between adverse childhood experiences with early puberty timing and possible gender difference]. Zhonghua Liu Xing Bing Xue Za Zhi. 2015;36(4):314-7.
945. Liu YX, Jalil F, Karlberg J. Growth stunting in early life in relation to the onset of the childhood component of growth. J Pediatr Endocrinol Metab. 1998;11(2):247-60.
946. Llabre MM, Hadi F. War-related exposure and psychological distress as predictors of health and sleep: a longitudinal study of Kuwaiti children. Psychosom Med. 2009;71(7):776-83.
947. Lluis A, Depner M, Gaugler B, Saas P, Casaca VI, Raedler D, et al. Increased regulatory T-cell numbers are associated with farm milk exposure and lower atopic sensitization and asthma in childhood. J Allergy Clin Immunol. 2014;133(2):551-9.
948. Lo EC, Schwarz E, Wong MC. Arresting dentine caries in Chinese preschool children. Int J Paediatr Dent. 1998;8(4):253-60.
949. Loha E, Lindtjorn B. Predictors of Plasmodium falciparum malaria incidence in Chano Mille, South Ethiopia: a longitudinal study. Am J Trop Med Hyg. 2012;87(3):450-9.
950. Loha E, Tefera K, Lindtjorn B. Freely distributed bed-net use among Chano Mille residents, south Ethiopia: a longitudinal study. Malar J. 2013;12:23.
951. Longacre MR, Adachi-Mejia AM, Titus-Ernstoff L, Gibson JJ, Beach ML, Dalton MA. Parental attitudes about cigarette smoking and alcohol use in the Motion Picture Association of America rating system. Arch Pediatr Adolesc Med. 2009;163(3):218-24.
952. Lopes MM, Cardoso MV. [Evaluation of neuromotor development by means of the Harris Infant Neuromotor Test]. Rev Esc Enferm USP. 2014;48(4):586-92.
953. Lopman BA, Trivedi T, Vicuna Y, Costantini V, Collins N, Gregoricus N, et al. Norovirus Infection and Disease in an Ecuadorian Birth Cohort: Association of Certain Norovirus Genotypes With Host FUT2 Secretor Status. J Infect Dis. 2015;211(11):1813-21.
954. Lorenzo-Blanco EI, Unger JB, Oshri A, Baezconde-Garbanati L, Soto D. Profiles of bullying victimization, discrimination, social support, and school safety: Links with Latino/a youth acculturation, gender, depressive symptoms, and cigarette use. Am J Orthopsychiatry. 2016;86(1):37-48.
955. Lou H, Fu Y, Wang C, Wang Y, Zhang L. [Imbalance between Th1 and Th2 cells in cord blood is influenced by maternal allergic rhinitis and associated with atopic dermatitis during the first two years of life]. Zhonghua Er Bi Yan Hou Tou Jing Wai Ke Za Zhi. 2014;49(5):390-4.
956. Louis VR, Bals J, Tiendrebeogo J, Bountogo M, Ramroth H, De Allegri M, et al. Long-term effects of malaria prevention with insecticide-treated mosquito nets on morbidity and mortality in African children: randomised controlled trial. Trop Med Int Health. 2012;17(6):733-41.
957. Lourenco BH, Cardoso MA. C-reactive protein concentration predicts change in body mass index during childhood. PLoS One. 2014;9(3):e90357.
958. Lourenco BH, Gimeno SG, Cardoso MA. BMI gain and insulin resistance among school-aged children: a population-based longitudinal study in the Brazilian Amazon. Br J Nutr. 2014;112(11):1905-10.
959. Lourenco BH, Qi L, Willett WC, Cardoso MA. FTO genotype, vitamin D status, and weight gain during childhood. Diabetes. 2014;63(2):808-14.
960. Lourenco BH, Villamor E, Augusto RA, Cardoso MA. Determinants of linear growth from infancy to school-aged years: a population-based follow-up study in urban Amazonian children. BMC Public Health. 2012;12:265.
961. Lourenco BH, Villamor E, Augusto RA, Cardoso MA. Influence of early life factors on body mass index trajectory during childhood: a population-based longitudinal analysis in the Western Brazilian Amazon. Matern Child Nutr. 2015;11(2):240-52.
962. Louw AJ, Carstens IL, Hartshorne JE, Blignaut RJ. Effectiveness of two school-based caries preventive programmes. J Dent Assoc S Afr. 1995;50(2):43-9.
963. Lovasi GS, O'Neil-Dunne JP, Lu JW, Sheehan D, Perzanowski MS, Macfaden SW, et al. Urban tree canopy and asthma, wheeze, rhinitis, and allergic sensitization to tree pollen in a New York City birth cohort. Environ Health Perspect. 2013;121(4):494-500.
964. Lowney J. Correspondence between attitudes and drinking and drug behavior: youth subculture over time. Adolescence. 1984;19(76):875-92.
965. Lozano de la Torre MJ. [New growth references of the World Health Organization based on breast fed infants]. An Pediatr (Barc). 2007;66(2):177-83.
966. Lu C, Barr DB, Pearson M, Bartell S, Bravo R. A longitudinal approach to assessing urban and suburban children's exposure to pyrethroid pesticides. Environ Health Perspect. 2006;114(9):1419-23.
967. Lu H, Su Y, Wang Q. Talking about others facilitates theory of mind in Chinese preschoolers. Dev Psychol. 2008;44(6):1726-36.
968. Lu L, Wang C, Suo L, Li J, Liu W, Pang X, et al. Varicella disease in Beijing in the era of voluntary vaccination, 2007 to 2010. Pediatr Infect Dis J. 2013;32(8):e314-8.
969. Lucas T, Henneberg M. Body frame variation and adiposity in development, a mixed-longitudinal study of "Cape Coloured" children. Am J Hum Biol. 2014;26(2):151-5.
970. Luisi F, Pinto LA, Marostica L, Jones MH, Stein RT, Pitrez PM. Persistent pulmonary function impairment in children and adolescents with asthma. J Bras Pneumol. 2012;38(2):158-66.
971. Luk AL, Chan WU, Hu SX. Macau, world capital for gambling: a longitudinal study of a youth program designed to instill positive values. Front Public Health. 2013;1:58.
972. Lundblom K, Murungi L, Nyaga V, Olsson D, Rono J, Osier F, et al. Plasmodium falciparum infection patterns since birth and risk of severe malaria: a nested case-control study in children on the coast of Kenya. PLoS One. 2013;8(2):e56032.
973. Lundeen EA, Behrman JR, Crookston BT, Dearden KA, Engle P, Georgiadis A, et al. Growth faltering and recovery in children aged 1-8 years in four low- and middle-income countries: Young Lives. Public Health Nutr. 2014;17(9):2131-7.
974. Lunn PG, Whitehead RG, Coward WA. Two pathways to kwashiorkor? Trans R Soc Trop Med Hyg. 1979;73(4):438-44.
975. Luo ZC, Liu JM, Fraser WD. Large prospective birth cohort studies on environmental contaminants and child health - goals, challenges, limitations and needs. Med Hypotheses. 2010;74(2):318-24.
976. Lusingu JP, Vestergaard LS, Alifrangis M, Mmbando BP, Theisen M, Kitua AY, et al. Cytophilic antibodies to Plasmodium falciparum glutamate rich protein are associated with malaria protection in an area of holoendemic transmission. Malar J. 2005;4:48.
977. Lusingu JP, Vestergaard LS, Mmbando BP, Drakeley CJ, Jones C, Akida J, et al. Malaria morbidity and immunity among residents of villages with different Plasmodium falciparum transmission intensity in North-Eastern Tanzania. Malar J. 2004;3:26.
978. Lutter CK, Mora JO, Habicht JP, Rasmussen KM, Robson DS, Sellers SG, et al. Nutritional supplementation: effects on child stunting because of diarrhea. Am J Clin Nutr. 1989;50(1):1-8.
979. Lwanira CN, Mukasa MK, Swedberg G, Kironde F. Frequency of RANTES gene polymorphisms and their association with incidence of malaria: a longitudinal study on children in Iganga district, Uganda. Malar J. 2015;14:341.
980. Lynott PP, Roberts RE. The developmental stake hypothesis and changing perceptions of intergenerational relations, 1971-1985. Gerontologist. 1997;37(3):394-405.
981. Lyytinen H, Erskine J, Hamalainen J, Torppa M, Ronimus M. Dyslexia-Early Identification and Prevention: Highlights from the Jyvaskyla Longitudinal Study of Dyslexia. Curr Dev Disord Rep. 2015;2(4):330-8.
982. Ma C, Li F, Zheng X, Zhang H, Duan M, Yang Y, et al. Measles vaccine coverage estimates in an outbreak three years after the nation-wide campaign in China: implications for measles elimination, 2013. BMC Infect Dis. 2015;15:23.
983. Mabiala-Babela JR, Massamba A, Tsiba JB, Moulongo JG, Nzingoula S, Senga P. [Body composition in Negro African children suffering from sickle cell disease. A mixed cross-sectional longitudinal study in Brazzaville, Congo]. Bull Soc Pathol Exot. 2005;98(5):394-9.
984. Mace R, Colleran H. Kin influence on the decision to start using modern contraception: A longitudinal study from rural Gambia. Am J Hum Biol. 2009;21(4):472-7.
985. Machado CJ, Hill K. Early Infant Morbidity in the City of Sao Paulo, Brazil. Popul Health Metr. 2003;1(1):7.
986. Machado CJ, Hill K. Maternal, neonatal and community factors influencing neonatal mortality in Brazil. J Biosoc Sci. 2005;37(2):193-208.
987. MacKeown JM, Cleaton-Jones PE, Edwards AW. Energy and macronutrient intake in relation to dental caries incidence in urban black South African preschool children in 1991 and 1995: the Birth-to-Ten study. Public Health Nutr. 2000;3(3):313-9.
988. Mackinnon MJ, Mwangi TW, Snow RW, Marsh K, Williams TN. Heritability of malaria in Africa. PLoS Med. 2005;2(12):e340.
989. Madhi SA, Izu A, Nunes MC, Violari A, Cotton MF, Jean-Philippe P, et al. Longitudinal study on Streptococcus pneumoniae, Haemophilus influenzae and Staphylococcus aureus nasopharyngeal colonization in HIV-infected and -uninfected infants vaccinated with pneumococcal conjugate vaccine. Vaccine. 2015;33(23):2662-9.
990. Magalhaes ME, Pozzan R, Brandao AA, Cerqueira RC, Rousoulieres AL, Szwarcwald C, et al. Early blood pressure level as a mark of familial aggregation of metabolic cardiovascular risk factors--the Rio de Janeiro Study. J Hypertens. 1998;16(12 Pt 2):1885-9.
991. Magnani R, Macintyre K, Karim AM, Brown L, Hutchinson P, Kaufman C, et al. The impact of life skills education on adolescent sexual risk behaviors in KwaZulu-Natal, South Africa. J Adolesc Health. 2005;36(4):289-304.
992. Mahdavi S, Malyuta R, Semenenko I, Pilipenko T, Thorne C. Treatment and disease progression in a birth cohort of vertically HIV-1 infected children in Ukraine. BMC Pediatr. 2010;10:85.
993. Mahmud MA, Chappell C, Hossain MM, Habib M, Dupont HL. Risk factors for development of first symptomatic Giardia infection among infants of a birth cohort in rural Egypt. Am J Trop Med Hyg. 1995;53(1):84-8.
994. Maisonet M, Terrell ML, McGeehin MA, Christensen KY, Holmes A, Calafat AM, et al. Maternal concentrations of polyfluoroalkyl compounds during pregnancy and fetal and postnatal growth in British girls. Environ Health Perspect. 2012;120(10):1432-7.
995. Mak YW, Loke AY, Abdullah AS, Lam TH. Household smoking practices of parents with young children, and predictors of poor household smoking practices. Public Health. 2008;122(11):1199-209.
996. Mak YW, Loke AY, Lam TH, Abdullah AS. Predictors of the participation of smoking parents in a proactive telephone-based smoking cessation program. Addict Behav. 2006;31(10):1731-43.
997. Makgae PJ, Monyeki KD, Brits SJ, Kemper HC, Mashita J. Somatotype and blood pressure of rural South African children aged 6-13 years: Ellisras longitudinal growth and health study. Ann Hum Biol. 2007;34(2):240-51.
998. Maldonado-Molina MM, Reingle JM, Jennings WG, Prado G. Drinking and driving among immigrant and US-born Hispanic young adults: results from a longitudinal and nationally representative study. Addict Behav. 2011;36(4):381-8.
999. Malhotra I, Dent A, Mungai P, Wamachi A, Ouma JH, Narum DL, et al. Can prenatal malaria exposure produce an immune tolerant phenotype? A prospective birth cohort study in Kenya. PLoS Med. 2009;6(7):e1000116.
1000. Malhotra I, McKibben M, Mungai P, McKibben E, Wang X, Sutherland LJ, et al. Effect of antenatal parasitic infections on anti-vaccine IgG levels in children: a prospective birth cohort study in Kenya. PLoS Negl Trop Dis. 2015;9(1):e0003466.
1001. Mamabolo RL, Alberts M, Levitt NS, Delemarre-van de Waal HA, Steyn NP. Association between insulin-like growth factor-1, insulin-like growth factor-binding protein-1 and leptin levels with nutritional status in 1-3-year-old children, residing in the central region of Limpopo Province, South Africa. Br J Nutr. 2007;98(4):762-9.
1002. Mansour A, Shaheen HI, Amine M, Hassan K, Sanders JW, Riddle MS, et al. Diarrhea burden due to natural infection with enterotoxigenic Escherichia coli in a birth cohort in a rural Egyptian community. J Clin Microbiol. 2014;52(7):2595-603.
1003. Mansour A, Shaheen HI, Amine M, Hassan K, Sanders JW, Riddle MS, et al. Pathogenicity and phenotypic characterization of enterotoxigenic Escherichia coli isolates from a birth cohort of children in rural Egypt. J Clin Microbiol. 2014;52(2):587-91.
1004. Mansour AM, Abd Elkhalek R, Shaheen HI, El Mohammady H, Refaey S, Hassan K, et al. Burden of Aeromonas hydrophila-associated diarrhea among children younger than 2 years in rural Egyptian community. J Infect Dev Ctries. 2012;6(12):842-6.
1005. Mansour NS, Higashi GI, Schinski VD, Murrell KD. A longitudinal study of Schistosoma haematobium infection in Qena governorate, Upper Egypt. 1. Initial epidemiological findings. Am J Trop Med Hyg. 1981;30(4):795-805.
1006. Manun'ebo MN, Haggerty PA, Kalengaie M, Ashworth A, Kirkwood BR. Influence of demographic, socioeconomic and environmental variables on childhood diarrhoea in a rural area of Zaire. J Trop Med Hyg. 1994;97(1):31-8.
1007. Marie A, Ronca R, Poinsignon A, Lombardo F, Drame PM, Cornelie S, et al. The Anopheles gambiae cE5 salivary protein: a sensitive biomarker to evaluate the efficacy of insecticide-treated nets in malaria vector control. Microbes Infect. 2015;17(6):409-16.
1008. Marques dos Santos L, Neves dos Santos D, Bastos AC, Assis AM, Prado MS, Barreto ML. Determinants of early cognitive development: hierarchical analysis of a longitudinal study. Cad Saude Publica. 2008;24(2):427-37.
1009. Marques IL, Nackashi J, Borgo HC, Martinelli AP, de Souza L, Dutka Jde C, et al. Longitudinal study of growth of children with unilateral cleft lip and palate: 2 to 10 years of age. Cleft Palate Craniofac J. 2015;52(2):192-7.
1010. Marques IL, Nackashi JA, Borgo HC, Martinelli AP, Pegoraro-Krook MI, Williams WN, et al. Longitudinal study of growth of children with unilateral cleft-lip palate from birth to two years of age. Cleft Palate Craniofac J. 2009;46(6):603-9.
1011. Marques IL, Peres SP, Bettiol H, Barbieri MA, Andrea M, De Souza L. Growth of children with isolated Robin sequence treated by nasopharyngeal intubation: importance of a hypercaloric diet. Cleft Palate Craniofac J. 2004;41(1):53-8.
1012. Marques RC, Dorea JG, Bastos WR, Malm O. Changes in children hair-Hg concentrations during the first 5 years: maternal, environmental and iatrogenic modifying factors. Regul Toxicol Pharmacol. 2007;49(1):17-24.
1013. Marques RF, Lopez FA, Braga JA. [Growth of exclusively breastfed infants in the first 6 months of life]. J Pediatr (Rio J). 2004;80(2):99-105.
1014. Martin RP, Dombrowski SC, Mullis C, Wisenbaker J, Huttunen MO. Smoking during pregnancy: association with childhood temperament, behavior, and academic performance. J Pediatr Psychol. 2006;31(5):490-500.
1015. Martin RP, Wisenbaker J, Huttunen MO. Nausea during pregnancy: relation to early childhood temperament and behavior problems at twelve years. J Abnorm Child Psychol. 1999;27(4):323-9.
1016. Martins Mde F, da Costa JS, Saforcada ET, Cunha MD. [Quality of the environment and associated factors: a pediatric study in Pelotas, Rio Grande do Sul, Brazil]. Cad Saude Publica. 2004;20(3):710-8.
1017. Martorell R. Results and implications of the INCAP follow-up study. J Nutr. 1995;125(4 Suppl):1127s-38s.
1018. Martorell R, Horta BL, Adair LS, Stein AD, Richter L, Fall CH, et al. Weight gain in the first two years of life is an important predictor of schooling outcomes in pooled analyses from five birth cohorts from low- and middle-income countries. J Nutr. 2010;140(2):348-54.
1019. Martorell R, Schroeder DG, Rivera JA, Kaplowitz HJ. Patterns of linear growth in rural Guatemalan adolescents and children. J Nutr. 1995;125(4 Suppl):1060s-7s.
1020. Mascie-Taylor CG, Marks MK, Goto R, Islam R. Impact of a cash-for-work programme on food consumption and nutrition among women and children facing food insecurity in rural Bangladesh. Bull World Health Organ. 2010;88(11):854-60.
1021. Mashita RJ, Themane MJ, Monyeki KD, Kemper HC. Current smoking behaviour among rural South African children: Ellisras Longitudinal Study. BMC Pediatr. 2011;11:58.
1022. Masood M, Yusof N, Hassan MI, Jaafar N. Longitudinal study of dental caries increment in Malaysian school children: a 5-year cohort study. Asia Pac J Public Health. 2014;26(3):260-7.
1023. Mata L, Bolanos H, Pizarro D, Vives M. [Cryptosporidiosis in children of Costa Rica: a cross section and longitudinal study]. Rev Biol Trop. 1984;32(1):129-35.
1024. Mata-Meneses E, Moya-Sifontes MZ, Cordova M, Bauce G. [Prospective study on the anthropometrical variables of body dimension and composition in primary school children. Caracas. Venezuela]. Nutr Hosp. 2007;22(4):478-86.
1025. Matejka J, Sinwell R, Cleaton-Jones P, Williams S, Hargreaves JA, Fatti LP, et al. Dental caries at five and twelve years in a South African Indian community: a longitudinal study. Int J Epidemiol. 1989;18(2):423-6.
1026. Mathews HM, Dondero TJ, Jr. A longitudinal study of malaria antibodies in a Malaysian population. I. Group responses. Am J Trop Med Hyg. 1982;31(1):14-8.
1027. Mathur C, Stigler MH, Erickson DJ, Perry CL, Finnegan JR, Jr., Arora M, et al. Change in tobacco use over time in urban Indian youth: the moderating role of socioeconomic status. Health Educ Behav. 2014;41(2):121-6.
1028. Mathur R, Reddy V, Naidu AN, Ravikumar, Krishnamachari KA. Nutritional status and diarrhoeal morbidity: a longitudinal study in rural Indian preschool children. Hum Nutr Clin Nutr. 1985;39(6):447-54.
1029. Matijasevich A, Brion MJ, Menezes AM, Barros AJ, Santos IS, Barros FC. Maternal smoking during pregnancy and offspring growth in childhood: 1993 and 2004 Pelotas cohort studies. Arch Dis Child. 2011;96(6):519-25.
1030. Matijasevich A, Howe LD, Tilling K, Santos IS, Barros AJ, Lawlor DA. Maternal education inequalities in height growth rates in early childhood: 2004 Pelotas birth cohort study. Paediatr Perinat Epidemiol. 2012;26(3):236-49.
1031. Matijasevich A, Murray E, Stein A, Anselmi L, Menezes AM, Santos IS, et al. Increase in child behavior problems among urban Brazilian 4-year olds: 1993 and 2004 Pelotas birth cohorts. J Child Psychol Psychiatry. 2014;55(10):1125-34.
1032. Matijasevich A, Murray E, Stein A, Anselmi L, Menezes AM, Santos IS, et al. Increase in child behavior problems among urban Brazilian 4-year olds: 1993 and 2004 Pelotas birth cohorts. J Child Psychol Psychiatry. 2014;55(10):1125-34.
1033. Matijasevich A, Santos IS, Menezes AM, Barros AJ, Gigante DP, Horta BL, et al. Trends in socioeconomic inequalities in anthropometric status in a population undergoing the nutritional transition: data from 1982, 1993 and 2004 Pelotas birth cohort studies. BMC Public Health. 2012;12:511.
1034. Matijasevich A, Victora CG, Golding J, Barros FC, Menezes AM, Araujo CL, et al. Socioeconomic position and overweight among adolescents: data from birth cohort studies in Brazil and the UK. BMC Public Health. 2009;9:105.
1035. Matshidze KP, Richter LM, Ellison GT, Levin JB, McIntyre JA. Caesarean section rates in South Africa: evidence of bias among different 'population groups'. Ethn Health. 1998;3(1-2):71-9.
1036. Mayo-Ortega L, Oyama-Ganiko R, Leblanc J, Schroeder SR, Brady N, Butler MG, et al. Mass Screening for Severe Problem Behavior among Infants and Toddlers In Peru. J Ment Health Res Intellect Disabil. 2012;5(3-4):246-59.
1037. McCaw-Binns A, Ashley D, Samms-Vaughan M. Impact of the Jamaican birth cohort study on maternal, child and adolescent health policy and practice. Paediatr Perinat Epidemiol. 2010;24(1):3-11.
1038. McClure EB, Brennan PA, Hammen C, Le Brocque RM. Parental anxiety disorders, child anxiety disorders, and the perceived parent-child relationship in an Australian high-risk sample. J Abnorm Child Psychol. 2001;29(1):1-10.
1039. McConkey R, Samadi SA. The impact of mutual support on Iranian parents of children with an autism spectrum disorder: a longitudinal study. Disabil Rehabil. 2013;35(9):775-84.
1040. McDowell I, King FS. Interpretation of arm circumference as an indicator of nutritional status. Arch Dis Child. 1982;57(4):292-6.
1041. McElroy PD, ter Kuile FO, Hightower AW, Hawley WA, Phillips-Howard PA, Oloo AJ, et al. All-cause mortality among young children in western Kenya. VI: the Asembo Bay Cohort Project. Am J Trop Med Hyg. 2001;64(1-2 Suppl):18-27.
1042. McGrath P, Pitcher L. 'Enough is enough': qualitative findings on the impact of dexamethasone during reinduction/consolidation for paediatric acute lymphoblastic leukaemia. Support Care Cancer. 2002;10(2):146-55.
1043. McKeever TM, Lewis SA, Smith C, Collins J, Heatlie H, Frischer M, et al. Early exposure to infections and antibiotics and the incidence of allergic disease: a birth cohort study with the West Midlands General Practice Research Database. J Allergy Clin Immunol. 2002;109(1):43-50.
1044. McKelvey KL, Wilcox ML, Madhivanan P, Mzayek F, Khader YS, Maziak W. Time trends of cigarette and waterpipe smoking among a cohort of school children in Irbid, Jordan, 2008-11. Eur J Public Health. 2013;23(5):862-7.
1045. McKinnon R, Campbell H. Systematic review of birth cohort studies in South East Asia and Eastern Mediterranean regions. J Glob Health. 2011;1(1):59-71.
1046. Medeiros de ANV, Alchieri JC, Azevedo LM, Varela de Oliveira KM, Pereira DA. Cognitive assessment in elderly residents of long-stay institutions. Dement Geriatr Cogn Disord. 2014;37(1-2):27-33.
1047. Medjo B, Atanaskovic-Markovic M, Nikolic D, Spasojevic-Dimitrijeva B, Ivanovski P, Djukic S. Association between pet-keeping and asthma in school children. Pediatr Int. 2013;55(2):133-7.
1048. Mehta RS, Rodriguez A, Chico M, Guadalupe I, Broncano N, Sandoval C, et al. Maternal geohelminth infections are associated with an increased susceptibility to geohelminth infection in children: a case-control study. PLoS Negl Trop Dis. 2012;6(7):e1753.
1049. Mehta S, Nath N, Thukural S, Pasricha S. Growth profile of preschool children from an urban low socio-economic community in India. Trop Geogr Med. 1977;29(2):177-86.
1050. Mei H, Guo B, Yin B, Liang X, Adair L, Thompson A, et al. Interactive Effects of Early Exclusive Breastfeeding and Pre-Pregnancy Maternal Weight Status on Young Children's BMI - A Chinese Birth Cohort. PLoS One. 2015;10(12):e0144357.
1051. Meinzen-Derr JK, Guerrero ML, Altaye M, Ortega-Gallegos H, Ruiz-Palacios GM, Morrow AL. Risk of infant anemia is associated with exclusive breast-feeding and maternal anemia in a Mexican cohort. J Nutr. 2006;136(2):452-8.
1052. Mejia-Arangure JM, Fajardo-Gutierrez A, Bernaldez-Rios R, Paredes-Aguilera R, Flores-Aguilar H, Martinez-Garcia MC. [Incidence of acute leukemia in children in Mexico City, from 1982 to 1991]. Salud Publica Mex. 2000;42(5):431-7.
1053. Meneses Gonzalez F, Romieu I, Sienra Monge JJ, Huerta Lopez J, Ruiz Velasco S. [Asthma in a population of children and its relation to airborne environmental pollutants in Mexico City. A cohort study. Mexico, 1991. Experimental design]. Rev Alerg Mex. 1996;43(3):66-72.
1054. Menezes AM, Goncalves H, Anselmi L, Hallal PC, Araujo CL. Smoking in early adolescence: evidence from the 1993 Pelotas (Brazil) Birth Cohort Study. J Adolesc Health. 2006;39(5):669-77.
1055. Menezes AM, Hallal PC, Dumith SC, Matijasevich AM, Araujo CL, Yudkin J, et al. Adolescent blood pressure, body mass index and skin folds: sorting out the effects of early weight and length gains. J Epidemiol Community Health. 2012;66(2):149-54.
1056. Menezes AM, Hallal PC, Horta BL. Early determinants of smoking in adolescence: a prospective birth cohort study. Cad Saude Publica. 2007;23(2):347-54.
1057. Menezes AM, Hallal PC, Horta BL, Araujo CL, Vieira Mde F, Neutzling M, et al. Size at birth and blood pressure in early adolescence: a prospective birth cohort study. Am J Epidemiol. 2007;165(6):611-6.
1058. Menezes AM, Hallal PC, Matijasevich AM, Barros AJ, Horta BL, Araujo CL, et al. Caesarean sections and risk of wheezing in childhood and adolescence: data from two birth cohort studies in Brazil. Clin Exp Allergy. 2011;41(2):218-23.
1059. Menezes AM, Noal RB, Cesar JA, Hallal PC, Araujo CL, Dumith SC, et al. Hospital admissions from birth to early adolescence and early-life risk factors: the 11-year follow-up of the 1993 Pelotas (Brazil) birth cohort study. Cad Saude Publica. 2010;26(10):1980-9.
1060. Menezes AM, Wehrmeister FC, Muniz LC, Perez-Padilla R, Noal RB, Silva MC, et al. Physical activity and lung function in adolescents: the 1993 Pelotas (Brazil) birth cohort study. J Adolesc Health. 2012;51(6 Suppl):S27-31.
1061. Menon VK, George S, Shanti AA, Saravanabavan A, Samuel P, Ramani S, et al. Exposure to human and bovine noroviruses in a birth cohort in southern India from 2002 to 2006. J Clin Microbiol. 2013;51(7):2391-5.
1062. Menzies SK, Rodriguez A, Chico M, Sandoval C, Broncano N, Guadalupe I, et al. Risk factors for soil-transmitted helminth infections during the first 3 years of life in the tropics; findings from a birth cohort. PLoS Negl Trop Dis. 2014;8(2):e2718.
1063. Meraldi V, Nebie I, Tiono AB, Diallo D, Sanogo E, Theisen M, et al. Natural antibody response to Plasmodium falciparum Exp-1, MSP-3 and GLURP long synthetic peptides and association with protection. Parasite Immunol. 2004;26(6-7):265-72.
1064. Metintas S, Etiz S, Akgun Y, Kalyoncu C, Sariboyaci MA, Isikli B. A serological survey of measles vaccine in a rural region of Eskisehir in Turkey. Public Health. 1997;111(6):373-6.
1065. Metzger A, Mukasa G, Shankar AH, Ndeezi G, Melikian G, Semba RD. Antioxidant status and acute malaria in children in Kampala, Uganda. Am J Trop Med Hyg. 2001;65(2):115-9.
1066. Meyer CG, May J, Luty AJ, Lell B, Kremsner PG. TNFalpha-308A associated with shorter intervals of Plasmodium falciparum reinfections. Tissue Antigens. 2002;59(4):287-92.
1067. Migot-Nabias F, Luty AJ, Ringwald P, Vaillant M, Dubois B, Renaut A, et al. Immune responses against Plasmodium falciparum asexual blood-stage antigens and disease susceptibility in Gabonese and Cameroonian children. Am J Trop Med Hyg. 1999;61(3):488-94.
1068. Miles DJ, Sande M, Kaye S, Crozier S, Ojuola O, Palmero MS, et al. CD4(+) T cell responses to cytomegalovirus in early life: a prospective birth cohort study. J Infect Dis. 2008;197(5):658-62.
1069. Miller JE. Birth order, interpregnancy interval and birth outcomes among Filipino infants. J Biosoc Sci. 1994;26(2):243-59.
1070. Mills EN, Mackie AR, Burney P, Beyer K, Frewer L, Madsen C, et al. The prevalence, cost and basis of food allergy across Europe. Allergy. 2007;62(7):717-22.
1071. Minamoto K, Mascie-Taylor CG, Karim E, Moji K, Rahman M. Short- and long-term impact of health education in improving water supply, sanitation and knowledge about intestinal helminths in rural Bangladesh. Public Health. 2012;126(5):437-40.
1072. Mirmiran P, Yuzbashian E, Asghari G, Hosseinpour-Niazi S, Azizi F. Consumption of sugar sweetened beverage is associated with incidence of metabolic syndrome in Tehranian children and adolescents. Nutr Metab (Lond). 2015;12:25.
1073. Misra A, Ray S, Patrikar S. A longitudinal study to determine association of various maternal factors with neonatal birth weight at a tertiary care hospital. Med J Armed Forces India. 2015;71(3):270-3.
1074. Miziara ID, Weber R. Oral lesions as predictors of highly active antiretroviral therapy failure in Brazilian HIV-infected children. J Oral Pathol Med. 2008;37(2):99-106.
1075. Mo-suwan L, Lebel L, Puetpaiboon A, Junjana C. School performance and weight status of children and young adolescents in a transitional society in Thailand. Int J Obes Relat Metab Disord. 1999;23(3):272-7.
1076. Mo-suwan L, Tongkumchum P, Puetpaiboon A. Determinants of overweight tracking from childhood to adolescence: a 5 y follow-up study of Hat Yai schoolchildren. Int J Obes Relat Metab Disord. 2000;24(12):1642-7.
1077. Moimaz SA, Garbin AJ, Lima AM, Lolli LF, Saliba O, Garbin CA. Longitudinal study of habits leading to malocclusion development in childhood. BMC Oral Health. 2014;14:96.
1078. Molla AM, Molla A, Bari A. Role of glucose polymer (cereal) in oral rehydration therapy. Clin Ther. 1990;12 Suppl A:113-20; discussion 20-1.
1079. Molloy SF, Smith HV, Kirwan P, Nichols RA, Asaolu SO, Connelly L, et al. Identification of a high diversity of Cryptosporidium species genotypes and subtypes in a pediatric population in Nigeria. Am J Trop Med Hyg. 2010;82(4):608-13.
1080. Molteno CD, Hollingshead J, Moodie AD, Bradshaw D, Bowie MD, Willoughby W. Preschool development of coloured children in Cape Town. S Afr Med J. 1991;79(11):665-70.
1081. Molto Y, Cortes JE, De Oliveira LH, Mike A, Solis I, Suman O, et al. Reduction of diarrhea-associated hospitalizations among children aged < 5 Years in Panama following the introduction of rotavirus vaccine. Pediatr Infect Dis J. 2011;30(1 Suppl):S16-20.
1082. Monteiro PO, Victora CG, Barros FC, Monteiro LM. Birth size, early childhood growth, and adolescent obesity in a Brazilian birth cohort. Int J Obes Relat Metab Disord. 2003;27(10):1274-82.
1083. Montgomery JM, Lehmann D, Smith T, Michael A, Joseph B, Lupiwa T, et al. Bacterial colonization of the upper respiratory tract and its association with acute lower respiratory tract infections in Highland children of Papua New Guinea. Rev Infect Dis. 1990;12 Suppl 8:S1006-16.
1084. Monyeki KD, Cameron N, Getz B. Growth and nutritional status of rural South African children 3-10 years old: The Ellisras growth study. Am J Hum Biol. 2000;12(1):42-9.
1085. Monyeki KD, Kemper HC, Amusa LO, Motshwane M. Advertisement and knowledge of tobacco products among Ellisras rural children aged 11 to 18 years: Ellisras Longitudinal study. BMC Pediatr. 2013;13:111.
1086. Monyeki KD, Kemper HC, Makgae PJ. The association of fat patterning with blood pressure in rural South African children: the Ellisras Longitudinal Growth and Health Study. Int J Epidemiol. 2006;35(1):114-20.
1087. Monyeki KD, Kemper HC, Makgae PJ. Relationship between fat patterns, physical fitness and blood pressure of rural South African children: Ellisras Longitudinal Growth and Health Study. J Hum Hypertens. 2008;22(5):311-9.
1088. Monyeki KD, Kemper HC, Makgae PJ. Development and tracking of central patterns of subcutaneous fat of rural South African youth: Ellisras longitudinal study. BMC Pediatr. 2009;9:74.
1089. Monyeki KD, Sekhotha MM. The relationships between height and arm span, mid-upper arm and waist circumferences and sum of four skinfolds in Ellisras rural children aged 8-18 years. Public Health Nutr. 2015:1-5.
1090. Monyeki KD, Toriola AL, de Ridder JH, Kemper HC, Steyn NP, Nthangeni ME, et al. Stability of somatotypes in 4 to 10 year-old rural South African girls. Ann Hum Biol. 2002;29(1):37-49.
1091. Monyeki MA, Koppes LL, Monyeki KD, Kemper HC, Twisk JW. Longitudinal relationships between nutritional status, body composition, and physical fitness in rural children of South Africa: The Ellisras longitudinal study. Am J Hum Biol. 2007;19(4):551-8.
1092. Moore DB, Howell PB, Treiber FA. Changes in overweight in youth over a period of 7 years: impact of ethnicity, gender and socioeconomic status. Ethn Dis. 2002;12(1):S1-83-6.
1093. Moore SR, Lima AA, Schorling JB, Barboza MS, Jr., Soares AM, Guerrant RL. Changes over time in the epidemiology of diarrhea and malnutrition among children in an urban Brazilian shantytown, 1989 to 1996. Int J Infect Dis. 2000;4(4):179-86.
1094. Moormann AM, Sumba PO, Chelimo K, Fang H, Tisch DJ, Dent AE, et al. Humoral and cellular immunity to Plasmodium falciparum merozoite surface protein 1 and protection from infection with blood-stage parasites. J Infect Dis. 2013;208(1):149-58.
1095. Moradi-Lakeh M, Shakerian S, Esteghamati A. Immunization against Haemophilus Influenzae Type b in Iran; Cost-utility and Cost-benefit Analyses. Int J Prev Med. 2012;3(5):332-40.
1096. Moraes LR, Cairncross S. Environmental interventions and the pattern of geohelminth infections in Salvador, Brazil. Parasitology. 2004;129(Pt 2):223-32.
1097. Moran-Martinez J, Monreal-de Luna KD, Betancourt-Martinez ND, Carranza-Rosales P, Contreras-Martinez JG, Lopez-Meza MC, et al. Genotoxicity in oral epithelial cells in children caused by nickel in metal crowns. Genet Mol Res. 2013;12(3):3178-85.
1098. Moreira Guimaraes Penido MG, de Sousa Tavares M, Campos Linhares M, Silva Barbosa AC, Cunha M. Longitudinal study of bone mineral density in children with idiopathic hypercalciuria. Pediatr Nephrol. 2012;27(1):123-30.
1099. Moscoso-Veloza SM, Ramirez-Cubillos GF, Lopez-Gutierrez JJ, Gerena-Useche BE. [Adverse drug reactions in a Suba hospital of Bogota]. Rev Salud Publica (Bogota). 2006;8(2):209-17.
1100. Mostert WP, Lotter JM. Response stability in social research: lessons from a longitudinal study of the family-building process. S Afr Tydskr Sosiol. 1986;17(1):1-6.
1101. Mota DM, Barros AJ. Toilet training: situation at 2 years of age in a birth cohort. J Pediatr (Rio J). 2008;84(5):455-62.
1102. Mota DM, Barros AJ, Matijasevich A, Santos IS. Longitudinal study of sphincter control in a cohort of Brazilian children. J Pediatr (Rio J). 2010;86(5):429-34.
1103. Mota DM, Barros AJ, Matijasevich A, Santos IS. Prevalence of enuresis and urinary symptoms at age 7 years in the 2004 birth cohort from Pelotas, Brazil. J Pediatr (Rio J). 2015;91(1):52-8.
1104. Mota DM, Barros AJ, Santos I, Matijasevich A. Characteristics of intestinal habits in children younger than 4 years: detecting constipation. J Pediatr Gastroenterol Nutr. 2012;55(4):451-6.
1105. Moulessehoul S, Demmouche A, Chafi Y, Benali M. [Effect of iron supplementation among pregnant women at mother-and-baby clinic of Sidi Bel Abbes, West Algeria]. Sante. 2004;14(1):21-9.
1106. Moulton LH, Dibley MJ. Multivariate time-to-event models for studies of recurrent childhood diseases. Int J Epidemiol. 1997;26(6):1334-9.
1107. Moura DR, Costa JC, Santos IS, Barros AJ, Matijasevich A, Halpern R, et al. Natural history of suspected developmental delay between 12 and 24 months of age in the 2004 Pelotas birth cohort. J Paediatr Child Health. 2010;46(6):329-36.
1108. Mpairwe H, Ndibazza J, Webb EL, Nampijja M, Muhangi L, Apule B, et al. Maternal hookworm modifies risk factors for childhood eczema: results from a birth cohort in Uganda. Pediatr Allergy Immunol. 2014;25(5):481-8.
1109. Mshana RN, Boulandi J, Mshana NM, Mayombo J, Mendome G. Cytokines in the pathogenesis of malaria: levels of IL-I beta, IL-4, IL-6, TNF-alpha and IFN-gamma in plasma of healthy individuals and malaria patients in a holoendemic area. J Clin Lab Immunol. 1991;34(3):131-9.
1110. Muangchana C, Riewpaiboon A, Jiamsiri S, Thamapornpilas P, Warinsatian P. Economic analysis for evidence-based policy-making on a national immunization program: a case of rotavirus vaccine in Thailand. Vaccine. 2012;30(18):2839-47.
1111. Muecke M. Women's work: volunteer AIDS care giving in northern Thailand. Women Health. 2001;33(1-2):21-37.
1112. Mugyenyi CK, Elliott SR, McCallum FJ, Anders RF, Marsh K, Beeson JG. Antibodies to polymorphic invasion-inhibitory and non-Inhibitory epitopes of Plasmodium falciparum apical membrane antigen 1 in human malaria. PLoS One. 2013;8(7):e68304.
1113. Muhtadie L, Zhou Q, Eisenberg N, Wang Y. Predicting internalizing problems in Chinese children: the unique and interactive effects of parenting and child temperament. Dev Psychopathol. 2013;25(3):653-67.
1114. Mukherjee DK. A longitudinal study of the pattern of illness in underprivileged Bengali Hindu children from birth up to 18 months of age. Indian J Public Health. 1979;23(1):17-23.
1115. Mung'ala-Odera V, White S, Meehan R, Otieno GO, Njuguna P, Mturi N, et al. Prevalence, incidence and risk factors of epilepsy in older children in rural Kenya. Seizure. 2008;17(5):396-404.
1116. Muniz EI, Silver EJ, Stein RE. Family routines and social-emotional school readiness among preschool-age children. J Dev Behav Pediatr. 2014;35(2):93-9.
1117. Murray E, Pearson R, Fernandes M, Santos IS, Barros FC, Victora CG, et al. Are fetal growth impairment and preterm birth causally related to child attention problems and ADHD? Evidence from a comparison between high-income and middle-income cohorts. J Epidemiol Community Health. 2016.
1118. Murray EL, Brondi L, Kleinbaum D, McGowan JE, Van Mels C, Brooks WA, et al. Cooking fuel type, household ventilation, and the risk of acute lower respiratory illness in urban Bangladeshi children: a longitudinal study. Indoor Air. 2012;22(2):132-9.
1119. Murray J, Hallal PC, Mielke GI, Raine A, Wehrmeister FC, Anselmi L, et al. Low resting heart rate is associated with violence in late adolescence: a prospective birth cohort study in Brazil. Int J Epidemiol. 2016.
1120. Murray J, Maughan B, Menezes AM, Hickman M, MacLeod J, Matijasevich A, et al. Perinatal and sociodemographic factors at birth predicting conduct problems and violence to age 18 years: comparison of Brazilian and British birth cohorts. J Child Psychol Psychiatry. 2015;56(8):914-22.
1121. Murray J, Maughan B, Menezes AM, Hickman M, MacLeod J, Matijasevich A, et al. Perinatal and sociodemographic factors at birth predicting conduct problems and violence to age 18 years: comparison of Brazilian and British birth cohorts. J Child Psychol Psychiatry. 2015;56(8):914-22.
1122. Murray J, Menezes AM, Hickman M, Maughan B, Gallo EA, Matijasevich A, et al. Childhood behaviour problems predict crime and violence in late adolescence: Brazilian and British birth cohort studies. Soc Psychiatry Psychiatr Epidemiol. 2015;50(4):579-89.
1123. Murray J, Menezes AM, Hickman M, Maughan B, Gallo EA, Matijasevich A, et al. Childhood behaviour problems predict crime and violence in late adolescence: Brazilian and British birth cohort studies. Soc Psychiatry Psychiatr Epidemiol. 2015;50(4):579-89.
1124. Murry VM, Berkel C, Brody GH, Miller SJ, Chen YF. Linking parental socialization to interpersonal protective processes, academic self-presentation, and expectations among rural African American youth. Cultur Divers Ethnic Minor Psychol. 2009;15(1):1-10.
1125. Murungi LM, Sonden K, Llewellyn D, Rono J, Guleid F, Williams AR, et al. Severe Plasmodium falciparum malaria: targets and mechanisms associated with protection in Kenyan children. Infect Immun. 2016.
1126. Muthami LN, Katsivo MN, Kinoti SN, Omondi O, Karama M, Karumba P, et al. Pattern of Schistosoma mansoni infection after intervention in Mwea irrigation scheme in Kenya. East Afr Med J. 1995;72(2):94-100.
1127. Muwanguzi J, Henriques G, Sawa P, Bousema T, Sutherland CJ, Beshir KB. Lack of K13 mutations in Plasmodium falciparum persisting after artemisinin combination therapy treatment of Kenyan children. Malar J. 2016;15(1):36.
1128. Nagelkerke NJ, Chunge RN, Kinoti SN. Estimation of parasitic infection dynamics when detectability is imperfect. Stat Med. 1990;9(10):1211-9.
1129. Nagra SA. Body weight of Pakistani infants reared on different feeding regimes. Arch Latinoam Nutr. 1989;39(1):9-16.
1130. Nahum A, Erhart A, Maye A, Ahounou D, van Overmeir C, Menten J, et al. Malaria incidence and prevalence among children living in a peri-urban area on the coast of benin, west Africa: a longitudinal study. Am J Trop Med Hyg. 2010;83(3):465-73.
1131. Najman JM, Behrens BC, Andersen M, Bor W, O'Callaghan M, Williams GM. Impact of family type and family quality on child behavior problems: a longitudinal study. J Am Acad Child Adolesc Psychiatry. 1997;36(10):1357-65.
1132. Nallam NR, Paul I, Gnanamani G. Anemia and hypoalbuminia as an adjunct to soil-transmitted helminthiasis among slum school children in Visakhapatnam, South India. Asia Pac J Clin Nutr. 1998;7(2):164-9.
1133. Nascimento JP, Siqueira MM, Sutmoller F, Krawczuk MM, de Farias V, Ferreira V, et al. Longitudinal study of acute respiratory diseases in Rio de Janeiro: occurrence of respiratory viruses during four consecutive years. Rev Inst Med Trop Sao Paulo. 1991;33(4):287-96.
1134. Nasreen S, Luby SP, Brooks WA, Homaira N, Al Mamun A, Bhuiyan MU, et al. Population-based incidence of severe acute respiratory virus infections among children aged <5 years in rural Bangladesh, June-October 2010. PLoS One. 2014;9(2):e89978.
1135. Nathan AM, de Bruyne J, Khalid F, Arumugam K. Caesarean section and asthma in Malaysian children: a case-control study. Asian Pac J Allergy Immunol. 2012;30(3):204-8.
1136. Ndamukong KJ. Epidemiology of intestinal nematodes in school-age children of the Kumba Urban Area, south west Cameroon. East Afr Med J. 2005;82(11):559-64.
1137. Ndibazza J, Webb EL, Lule S, Mpairwe H, Akello M, Oduru G, et al. Associations between maternal helminth and malaria infections in pregnancy and clinical malaria in the offspring: a birth cohort in entebbe, Uganda. J Infect Dis. 2013;208(12):2007-16.
1138. Ndiritu M, Cowgill KD, Ismail A, Chiphatsi S, Kamau T, Fegan G, et al. Immunization coverage and risk factors for failure to immunize within the Expanded Programme on Immunization in Kenya after introduction of new Haemophilus influenzae type b and hepatitis b virus antigens. BMC Public Health. 2006;6:132.
1139. Ndungu FM, Marsh K, Fegan G, Wambua J, Nyangweso G, Ogada E, et al. Identifying children with excess malaria episodes after adjusting for variation in exposure: identification from a longitudinal study using statistical count models. BMC Med. 2015;13:183.
1140. Nelson PB, Adamson LB, Bakeman R. Toddlers' joint engagement experience facilitates preschoolers' acquisition of theory of mind. Dev Sci. 2008;11(6):847-52.
1141. Nelson PB, Adamson LB, Bakeman R. The Developmental Progression of Understanding of Mind during a Hiding Game. Soc Dev. 2012;21(2):313-30.
1142. Nelson RG. Adult health outcomes and their implications for experiences of childhood nutritional stress in Jamaica. Am J Hum Biol. 2009;21(5):671-8.
1143. Newman RD, Moore SR, Lima AA, Nataro JP, Guerrant RL, Sears CL. A longitudinal study of Giardia lamblia infection in north-east Brazilian children. Trop Med Int Health. 2001;6(8):624-34.
1144. Newman RD, Sears CL, Moore SR, Nataro JP, Wuhib T, Agnew DA, et al. Longitudinal study of Cryptosporidium infection in children in northeastern Brazil. J Infect Dis. 1999;180(1):167-75.
1145. Ng'ang'a PM, Chindia ML, Hassanali J. Clinical report on longitudinal post-eruptive changes in fluorotic enamel observed in 10 cases over a 2 1/2 year period. East Afr Med J. 1990;67(1):17-23.
1146. Ngale KM, Santos IS, Gonzalez-Chica DA, de Barros AJ, Matijasevich A. Bed-sharing and risk of hospitalisation due to pneumonia and diarrhoea in infancy: the 2004 Pelotas Birth Cohort. J Epidemiol Community Health. 2013;67(3):245-9.
1147. Nguyen HT, Eriksson B, Nguyen LT, Nguyen CT, Petzold M, Bondjers G, et al. Physical growth during the first year of life. A longitudinal study in rural and urban areas of Hanoi, Vietnam. BMC Pediatr. 2012;12:26.
1148. Nguyen TV, Bengtsson C, Nguyen GK, Yin L, Hoang TT, Phung DC, et al. Age as risk factor for Helicobacter pylori recurrence in children in Vietnam. Helicobacter. 2012;17(6):452-7.
1149. Nhi DM, Huy NT, Ohyama K, Kimura D, Lan NT, Uchida L, et al. A Proteomic Approach Identifies Candidate Early Biomarkers to Predict Severe Dengue in Children. PLoS Negl Trop Dis. 2016;10(2):e0004435.
1150. Nicoloff G, Baydanoff S, Petrova C, Christova P. Serum antibodies to collagen type IV and development of diabetic vascular complications in children with type 1 (insulin-dependent) diabetes mellitus. A longitudinal study. Vascul Pharmacol. 2002;38(3):143-7.
1151. Nicoloff G, Baydanoff S, Stanimirova N, Petrova C, Christova P. Detection of serum collagen type IV in children with type 1 (insulin-dependent) diabetes mellitus--a longitudinal study. Pediatr Diabetes. 2001;2(4):184-90.
1152. Nicoloff G, Baydanoff S, Stanimorova N, Petrova C, Cristova P. Relationship between elastin-derived peptides and the development of microvascular complications: a longitudinal study in children with Type 1 (insulin-dependent) diabetes mellitus. Gen Pharmacol. 2000;35(2):59-64.
1153. Niesporek S, Meyer CG, Kremsner PG, May J. Polymorphisms of transporter associated with antigen processing type 1 (TAP1), proteasome subunit beta type 9 (PSMB9) and their common promoter in African children with different manifestations of malaria. Int J Immunogenet. 2005;32(1):7-11.
1154. Nightingale CM, Krishnaveni GV, Rudnicka AR, Owen CG, Veena SR, Hill JC, et al. Cardiometabolic risk markers in Indian children: comparison with UK Indian and white European children. PLoS One. 2012;7(4):e36236.
1155. Nikiema B, Spencer N, Seguin L. Poverty and chronic illness in early childhood: a comparison between the United kingdom and Quebec. Pediatrics. 2010;125(3):e499-507.
1156. Nikitovic D, Bogin B. Ontogeny of sexual size dimorphism and environmental quality in Guatemalan children. Am J Hum Biol. 2014;26(2):117-23.
1157. Nino MD, Cai T, Ignatow G. Social isolation, drunkenness, and cigarette use among adolescents. Addict Behav. 2016;53:94-100.
1158. Nizami SQ, Bhutta ZA, Weaver L, Preston T. Helicobacter pylori colonization in infants in a peri-urban community in Karachi, Pakistan. J Pediatr Gastroenterol Nutr. 2005;41(2):191-4.
1159. Njama D, Dorsey G, Guwatudde D, Kigonya K, Greenhouse B, Musisi S, et al. Urban malaria: primary caregivers' knowledge, attitudes, practices and predictors of malaria incidence in a cohort of Ugandan children. Trop Med Int Health. 2003;8(8):685-92.
1160. Njua-Yafi C, Achidi EA, Anchang-Kimbi JK, Apinjoh TO, Mugri RN, Chi HF, et al. Malaria, helminths, co-infection and anaemia in a cohort of children from Mutengene, south western Cameroon. Malar J. 2016;15(1):69.
1161. Nordbye-Nielsen K, Kesmodel US. Parental questionnaire as a screening instrument for motor function at age five. Dan Med J. 2014;61(12):A4976.
1162. Norris SA, Richter LM. Are there short cuts to pubertal assessments? Self-reported and assessed group differences in pubertal development in African adolescents. J Adolesc Health. 2008;42(3):259-65.
1163. Norris SA, Roeser RW, Richter LM, Lewin N, Ginsburg C, Fleetwood SA, et al. South African-ness Among Adolescents: The Emergence of a Collective Identity within the Birth to Twenty Cohort Study. J Early Adolesc. 2008;28(1):51-69.
1164. Northcross A, Chowdhury Z, McCracken J, Canuz E, Smith KR. Estimating personal PM2.5 exposures using CO measurements in Guatemalan households cooking with wood fuel. J Environ Monit. 2010;12(4):873-8.
1165. Nothling J, Martin CL, Laughton B, Cotton MF, Seedat S. Maternal post-traumatic stress disorder, depression and alcohol dependence and child behaviour outcomes in mother-child dyads infected with HIV: a longitudinal study. BMJ Open. 2013;3(12):e003638.
1166. Nti CA, Lartey A. Influence of care practices on nutritional status of Ghanaian children. Nutr Res Pract. 2008;2(2):93-9.
1167. Ntonifor HN, Mbunkur GN, Ndaleh NW. EPIDEMIOLOGICAL SURVEY OF URINARY SCHISTOSOMIASIS IN SOME PRIMARY SCHOOLS IN A NEW FOCUS BEHIND MOUNT CAMEROON, SOUTH WEST REGION, CAMEROON. East Afr Med J. 2012;89(3):82-8.
1168. Nunes ML, Geib LT. Incidence of epilepsy and seizure disorders in childhood and association with social determinants: a birth cohort study. J Pediatr (Rio J). 2011;87(1):50-6.
1169. Nunez FA, Hernandez M, Finlay CM. A longitudinal study of enterobiasis in three day care centers of Havana City. Rev Inst Med Trop Sao Paulo. 1996;38(2):129-32.
1170. Nunez FA, Hernandez M, Finlay CM. Longitudinal study of giardiasis in three day care centres of Havana City. Acta Trop. 1999;73(3):237-42.
1171. Nunez FA, Lopez JL, de la Cruz AM, Finlay CM. [Risk factors for Giardia lamblia infection in children in daycare centers in Havana, Cuba]. Cad Saude Publica. 2003;19(2):677-82.
1172. Nurgalieva Z, Goodman KJ, Phillips CV, Fischbach L, de la Rosa JM, Gold BD. Correspondence between Helicobacter pylori antibodies and urea breath test results in a US-Mexico birth cohort. Paediatr Perinat Epidemiol. 2008;22(3):302-12.
1173. Nyberg CH, Leonard WR, Tanner S, McDade T, Huanca T, Godoy RA. Diurnal cortisol rhythms and child growth: exploring the life history consequences of HPA activation among the Tsimane'. Am J Hum Biol. 2012;24(6):730-8.
1174. Nyiro JU, Sande C, Mutunga M, Kiyuka PK, Munywoki PK, Scott JA, et al. Quantifying maternally derived respiratory syncytial virus specific neutralising antibodies in a birth cohort from coastal Kenya. Vaccine. 2015;33(15):1797-801.
1175. Odita JC. Cortical bone mass in Nigerian children: an anthropometric assessment. Skeletal Radiol. 1994;23(1):49-52.
1176. Odita JC, Okolo AA, Ukoli F. Normal values for metacarpal and phalangeal lengths in Nigerian children. Skeletal Radiol. 1991;20(6):441-5.
1177. Odusanya OO, Alufohai FE, Meurice FP, Wellens R, Weil J, Ahonkhai VI. Prevalence of hepatitis B surface antigen in vaccinated children and controls in rural Nigeria. Int J Infect Dis. 2005;9(3):139-43.
1178. Ofori MF, Dodoo D, Staalsoe T, Kurtzhals JA, Koram K, Theander TG, et al. Malaria-induced acquisition of antibodies to Plasmodium falciparum variant surface antigens. Infect Immun. 2002;70(6):2982-8.
1179. Ogbo FA, Page A, Agho KE, Claudio F. Determinants of trends in breast-feeding indicators in Nigeria, 1999-2013. Public Health Nutr. 2015;18(18):3287-99.
1180. Oheneba-sakyi Y. Socio-economic and cultural differentials in contraceptive usage among Ghanaian women. Int J Sociol Fam. 1990;20(2):139-61.
1181. Oheneba-Sakyi Y, Takyi BK. Sociodemographic correlates of breast feeding in Ghana. Hum Biol. 1991;63(3):389-402.
1182. Ohuma EO, Okiro EA, Ochola R, Sande CJ, Cane PA, Medley GF, et al. The natural history of respiratory syncytial virus in a birth cohort: the influence of age and previous infection on reinfection and disease. Am J Epidemiol. 2012;176(9):794-802.
1183. Ojinnaka NC, Iloeje SO. Serum calcium, phosphate and alkaline phosphate levels in epileptic children treated with phenobarbitone. East Afr Med J. 1997;74(11):723-6.
1184. Okiro EA, Ngama M, Bett A, Cane PA, Medley GF, James Nokes D. Factors associated with increased risk of progression to respiratory syncytial virus-associated pneumonia in young Kenyan children. Trop Med Int Health. 2008;13(7):914-26.
1185. Olds PK, Kiwanuka JP, Ware NC, Tsai AC, Haberer JE. Explaining antiretroviral therapy adherence success among HIV-infected children in rural Uganda: a qualitative study. AIDS Behav. 2015;19(4):584-93.
1186. Oleinikov AV, Voronkova VV, Frye IT, Amos E, Morrison R, Fried M, et al. A plasma survey using 38 PfEMP1 domains reveals frequent recognition of the Plasmodium falciparum antigen VAR2CSA among young Tanzanian children. PLoS One. 2012;7(1):e31011.
1187. Oliveira AF, Chaves AM, Rosenblatt A. The influence of enamel defects on the development of early childhood caries in a population with low socioeconomic status: a longitudinal study. Caries Res. 2006;40(4):296-302.
1188. Oliveira EA, Bertoldi AD, Domingues MR, Santos IS, Barros AJ. Medicine use from birth to age two years: the 2004 Pelotas (Brazil) Birth Cohort study. Rev Saude Publica. 2010;44(4):591-600.
1189. Oliveira EA, Bertoldi AD, Domingues MR, Santos IS, Barros AJ. Factors associated to medicine use among children from the 2004 Pelotas Birth Cohort (Brazil). Rev Saude Publica. 2012;46(3):487-96.
1190. Oliveira ZA, Bettiol H, Gutierrez MR, Silva AA, Barbieri MA. Factors associated with infant and adolescent mortality. Braz J Med Biol Res. 2007;40(9):1245-55.
1191. Omori CH, Silva CA, Sallum AM, Rodrigues Pereira RM, Luciade Sa Pinto A, Roschel H, et al. Exercise training in juvenile dermatomyositis. Arthritis Care Res (Hoboken). 2012;64(8):1186-94.
1192. Onat T, Ahunbay G, Batmaz G, Celebi A. The natural course of isolated ventricular septal defect during adolescence. Pediatr Cardiol. 1998;19(3):230-4.
1193. Ong'echa JM, Lal AA, Terlouw DJ, Ter Kuile FO, Kariuki SK, Udhayakumar V, et al. Association of interferon-gamma responses to pre-erythrocytic stage vaccine candidate antigens of Plasmodium falciparum in young Kenyan children with improved hemoglobin levels: XV. Asembo Bay Cohort Project. Am J Trop Med Hyg. 2003;68(5):590-7.
1194. Onorato IM, Orenstein WA, Hinman AR, Rogers MF, Koplan JP. Immunization of asymptomatic HIV-infected children with measles vaccine: assessment of risks and benefits. Med Decis Making. 1989;9(2):76-83.
1195. Onyango AW, Esrey SA, Kramer MS. Continued breastfeeding and child growth in the second year of life: a prospective cohort study in western Kenya. Lancet. 1999;354(9195):2041-5.
1196. Onyango-Ouma W, Aagaard-Hansen J, Jensen BB. Changing concepts of health and illness among children of primary school age in Western Kenya. Health Educ Res. 2004;19(3):326-39.
1197. Onyeaso CO. Occlusion in the primary dentition. Part 2: a comparison of some occlusal traits among pre-school children of the 3 major ethnic groups in Nigeria. Odontostomatol Trop. 2006;29(115):23-9.
1198. Onyeaso CO, Isiekwe MC. Oral habits in the primary and mixed dentitions of some Nigerian children: a longitudinal study. Oral Health Prev Dent. 2008;6(3):185-90.
1199. Ortega O, El-Sayed N, Sanders JW, Abd-Rabou Z, Antil L, Bresee J, et al. Cost-benefit analysis of a rotavirus immunization program in the Arab Republic of Egypt. J Infect Dis. 2009;200 Suppl 1:S92-8.
1200. Orth U, Robins RW, Widaman KF, Conger RD. Is low self-esteem a risk factor for depression? Findings from a longitudinal study of Mexican-origin youth. Dev Psychol. 2014;50(2):622-33.
1201. Osinusi K, Oyejide CO. Morbidity pattern among Nigerian children from a poor urban community. Afr J Med Med Sci. 1989;18(1):43-7.
1202. Osinusi K, Oyejide CO. Child care practices with respect to acute respiratory tract infection in a poor, urban community in Nigeria. Rev Infect Dis. 1990;12 Suppl 8:S1039-41.
1203. Osorio-Valencia E, Torres-Sanchez L, Lopez-Carrillo L, Cebrian ME, Rothenberg SJ, Hernandez Chavez Mdel C, et al. Prenatal p,p'-DDE exposure and establishment of lateralization and spatial orientation in Mexican preschooler. Neurotoxicology. 2015;47:1-7.
1204. Osteria TS. Lactation and childhood mortality in an urban area in the Philippines. Philipp J Nutr. 1983;36(2):95-103.
1205. Othero DM, Orago AS, Groenewegen T, Kaseje DO, Otengah PA. Home management of diarrhea among underfives in a rural community in Kenya: household perceptions and practices. East Afr J Public Health. 2008;5(3):142-6.
1206. Ownby DR, Johnson CC, Peterson EL. Exposure to dogs and cats in the first year of life and risk of allergic sensitization at 6 to 7 years of age. Jama. 2002;288(8):963-72.
1207. Ownby DR, Partridge ME, Wegienka GR, Woodcroft KJ, Peterson EL, Joseph CL, et al. Influence of dose and frequency of antigen injection on IgE development in young children: a comparison of fire ant stings and tetanus immunizations. Ann Allergy Asthma Immunol. 2009;103(4):337-41.
1208. Ownby DR, Peterson EL, Johnson CC. Factors related to methacholine airway responsiveness in children. Am J Respir Crit Care Med. 2000;161(5):1578-83.
1209. Oyejide CO, Fagbami AH. An epidemiological study of rotavirus diarrhoea in a cohort of Nigerian infants: I. Methodology and experiences in the recruitment and follow-up of patients. Int J Epidemiol. 1988;17(4):903-7.
1210. Oyejide O, Oladepo D, Oke E. Hygiene behaviour practises as discriminants for the occurrence of childhood diarrhoea. Afr J Med Med Sci. 1994;23(3):207-13.
1211. Oyofo BA, el-Etr SH, Wasfy MO, Peruski L, Kay B, Mansour M, et al. Colonization factors of enterotoxigenic E. coli (ETEC) from residents of northern Egypt. Microbiol Res. 1995;150(4):429-36.
1212. Padilla-Suzuki BE, Llodra-Calvo JC, Belio-Reyes IA, Garcia-Jau RA, Osuna-Ramirez I, Ramirez-Alvarez M, et al. [Predicting risk of caries in schoolchildren from northwestern Mexico: longitudinal study]. Rev Invest Clin. 2013;65(1):24-9.
1213. Padma Kumari B, Retnakumari N. Loss of space and changes in the dental arch after premature loss of the lower primary molar: a longitudinal study. J Indian Soc Pedod Prev Dent. 2006;24(2):90-6.
1214. Padungtod P, Kaneene JB. Campylobacter in food animals and humans in northern Thailand. J Food Prot. 2005;68(12):2519-26.
1215. Padungtod P, Kaneene JB. Salmonella in food animals and humans in northern Thailand. Int J Food Microbiol. 2006;108(3):346-54.
1216. Palese A, Cristea E, Mesaglio M, Stempovscaia E. Italian-Moldovan international nurse migration: rendering visible the loss of human capital. Int Nurs Rev. 2010;57(1):64-9.
1217. Palit A, Handa S, Bhalla AK, Kumar B. A mixed longitudinal study of physical growth in children with atopic dermatitis. Indian J Dermatol Venereol Leprol. 2007;73(3):171-5.
1218. Pan J, Song S, Su M, McBride C, Liu H, Zhang Y, et al. On the relationship between phonological awareness, morphological awareness and Chinese literacy skills: evidence from an 8-year longitudinal study. Dev Sci. 2015.
1219. Pan X, Ma R, Fang T, Xu G. [Varicella breakthrough infection and vaccine effectiveness with 1-dose varicella]. Zhonghua Yu Fang Yi Xue Za Zhi. 2015;49(7):611-4.
1220. Pandey A, Chakraborty AK. Undernutrition, vitamin A deficiency and ARI morbidity in underfives. Indian J Public Health. 1996;40(1):13-6.
1221. Panter-Brick C, Lunn PG, Goto R, Wright CM. Immunostimulation and growth faltering in UK infants. Am J Hum Biol. 2004;16(5):581-7.
1222. Panter-Brick C, Lunn PG, Langford RM, Maharjan M, Manandhar DS. Pathways leading to early growth faltering: an investigation into the importance of mucosal damage and immunostimulation in different socio-economic groups in Nepal. Br J Nutr. 2009;101(4):558-67.
1223. Papageorghiou AT, Ohuma EO, Altman DG, Todros T, Cheikh Ismail L, Lambert A, et al. International standards for fetal growth based on serial ultrasound measurements: the Fetal Growth Longitudinal Study of the INTERGROWTH-21st Project. Lancet. 2014;384(9946):869-79.
1224. Parajuli RP, Fujiwara T, Umezaki M, Watanabe C. Impact of caste on the neurodevelopment of young children from birth to 36 months of age: a birth cohort study in Chitwan Valley, Nepal. BMC Pediatr. 2014;14:56.
1225. Parajuli RP, Fujiwara T, Umezaki M, Watanabe C. Home environment and cord blood levels of lead, arsenic, and zinc on neurodevelopment of 24 months children living in Chitwan Valley, Nepal. J Trace Elem Med Biol. 2015;29:315-20.
1226. Parajuli RP, Umezaki M, Fujiwara T, Watanabe C. Association of cord blood levels of lead, arsenic, and zinc and home environment with children neurodevelopment at 36 months living in Chitwan Valley, Nepal. PLoS One. 2015;10(3):e0120992.
1227. Parvathy BJ. Utilization of free dental health care services provided to the perinatally infected human immunodeficiency virus children in Bangalore: longitudinal study. J Indian Soc Pedod Prev Dent. 2014;32(2):117-9.
1228. Parveen S, Sullender WM, Fowler K, Lefkowitz EJ, Kapoor SK, Broor S. Genetic variability in the G protein gene of group A and B respiratory syncytial viruses from India. J Clin Microbiol. 2006;44(9):3055-64.
1229. Patel HD, Roberts ET, Constenla DO. Cost-effectiveness of a new rotavirus vaccination program in Pakistan: a decision tree model. Vaccine. 2013;31(51):6072-8.
1230. Patel SA, Surkan PJ. Unwanted childbearing and household food insecurity in the United States. Matern Child Nutr. 2014.
1231. Pathela P, Hasan KZ, Roy E, Alam K, Huq F, Siddique AK, et al. Enterotoxigenic Bacteroides fragilis-associated diarrhea in children 0-2 years of age in rural Bangladesh. J Infect Dis. 2005;191(8):1245-52.
1232. Patton GC, Romaniuk H, Spry E, Coffey C, Olsson C, Doyle LW, et al. Prediction of perinatal depression from adolescence and before conception (VIHCS): 20-year prospective cohort study. Lancet. 2015;386(9996):875-83.
1233. Paul A, Gladstone BP, Mukhopadhya I, Kang G. Rotavirus infections in a community based cohort in Vellore, India. Vaccine. 2014;32 Suppl 1:A49-54.
1234. Pauline M, Selvam S, Swaminathan S, Vaz M. Body weight perception is associated with socio-economic status and current body weight in selected urban and rural South Indian school-going children. Public Health Nutr. 2012;15(12):2348-56.
1235. Pavia AT, Long EG, Ryder RW, Nsa W, Puhr ND, Wells JG, et al. Diarrhea among African children born to human immunodeficiency virus 1-infected mothers: clinical, microbiologic and epidemiologic features. Pediatr Infect Dis J. 1992;11(12):996-1003.
1236. Pearson RM, Bornstein MH, Cordero M, Scerif G, Mahedy L, Evans J, et al. Maternal perinatal mental health and offspring academic achievement at age 16: the mediating role of childhood executive function. J Child Psychol Psychiatry. 2015.
1237. Peltzer K, Mongkolchati A. Severe early childhood caries and social determinants in three-year-old children from Northern Thailand: a birth cohort study. BMC Oral Health. 2015;15:108.
1238. Peltzer K, Mongkolchati A, Satchaiyan G, Rajchagool S, Pimpak T. Sociobehavioral factors associated with caries increment: a longitudinal study from 24 to 36 months old children in Thailand. Int J Environ Res Public Health. 2014;11(10):10838-50.
1239. Peng J, Deng H, Cao C. A longitudinal study of vertical growth of craniofacial complex in female children with normal occlusion from 7 to 12 years old. Zhonghua Kou Qiang Yi Xue Za Zhi. 2002;37(3):213-5.
1240. Peng W, Zhou X, Cui X, Crompton DW, Whitehead RR, Xiong J, et al. Transmission and natural regulation of infection with Ascaris lumbricoides in a rural community in China. J Parasitol. 1998;84(2):252-8.
1241. Penny ME, Creed-Kanashiro HM, Robert RC, Narro MR, Caulfield LE, Black RE. Effectiveness of an educational intervention delivered through the health services to improve nutrition in young children: a cluster-randomised controlled trial. Lancet. 2005;365(9474):1863-72.
1242. Pereira PK, Vieira CL, Santos JF, Lima LA, Legay LF, Lovisi GM. [Adverse perinatal and infant outcomes among children born to mothers with major mental disorders in a psychiatric hospital in Rio de Janeiro, Brazil]. Cad Saude Publica. 2014;30(8):1654-66.
1243. Perera F, Li TY, Lin C, Tang D. Effects of prenatal polycyclic aromatic hydrocarbon exposure and environmental tobacco smoke on child IQ in a Chinese cohort. Environ Res. 2012;114:40-6.
1244. Perera PJ, Fernando MP, Samaranayake R. Head circumference during infancy in a birth cohort of Sri Lankan children: are we using the correct chart? Ceylon Med J. 2014;59(4):136-8.
1245. Peres KG, Barros AJ, Peres MA, Victora CG. Effects of breastfeeding and sucking habits on malocclusion in a birth cohort study. Rev Saude Publica. 2007;41(3):343-50.
1246. Peres KG, Cascaes AM, Peres MA, Demarco FF, Santos IS, Matijasevich A, et al. Exclusive Breastfeeding and Risk of Dental Malocclusion. Pediatrics. 2015;136(1):e60-7.
1247. Peres KG, De Oliveira Latorre Mdo R, Sheiham A, Peres MA, Victora CG, Barros FC. Social and biological early life influences on the prevalence of open bite in Brazilian 6-year-olds. Int J Paediatr Dent. 2007;17(1):41-9.
1248. Peres KG, Peres MA, Thomson WM, Broadbent J, Hallal PC, Menezes AB. Deciduous-dentition malocclusion predicts orthodontic treatment needs later: findings from a population-based birth cohort study. Am J Orthod Dentofacial Orthop. 2015;147(4):492-8.
1249. Peres MA, Barros AJ, Peres KG, Araujo CL, Menezes AM. Life course dental caries determinants and predictors in children aged 12 years: a population-based birth cohort. Community Dent Oral Epidemiol. 2009;37(2):123-33.
1250. Peres MA, Barros AJ, Peres KG, Araujo CL, Menezes AM, Hallal PC, et al. Oral health follow-up studies in the 1993 Pelotas (Brazil) birth cohort study: methodology and principal results. Cad Saude Publica. 2010;26(10):1990-9.
1251. Peres MA, de Oliveira Latorre Mdo R, Sheiham A, Peres KG, Barros FC, Hernandez PG, et al. Social and biological early life influences on severity of dental caries in children aged 6 years. Community Dent Oral Epidemiol. 2005;33(1):53-63.
1252. Peres MA, Sheiham A, Liu P, Demarco FF, Silva AE, Assuncao MC, et al. Sugar Consumption and Changes in Dental Caries from Childhood to Adolescence. J Dent Res. 2016.
1253. Perez-Padilla R, Regalado-Pineda J, Mendoza L, Rojas R, Torres V, Borja-Aburto V, et al. Spirometric variability in a longitudinal study of school-age children. Chest. 2003;123(4):1090-5.
1254. Perng W, Mora-Plazas M, Marin C, Rozek LS, Baylin A, Villamor E. A prospective study of LINE-1DNA methylation and development of adiposity in school-age children. PLoS One. 2013;8(4):e62587.
1255. Perzanowski MS, Miller RL, Tang D, Ali D, Garfinkel RS, Chew GL, et al. Prenatal acetaminophen exposure and risk of wheeze at age 5 years in an urban low-income cohort. Thorax. 2010;65(2):118-23.
1256. Peter I, Ginsburg E, Malkin I, Kobyliansky E. Israeli jewish infants of different descent: growth patterns, likeness and differences. Longitudinal study. Anthropol Anz. 2004;62(1):61-78.
1257. Petresco S, Anselmi L, Santos IS, Barros AJ, Fleitlich-Bilyk B, Barros FC, et al. Prevalence and comorbidity of psychiatric disorders among 6-year-old children: 2004 Pelotas Birth Cohort. Soc Psychiatry Psychiatr Epidemiol. 2014;49(6):975-83.
1258. Petresco S, Anselmi L, Santos IS, Barros AJ, Fleitlich-Bilyk B, Barros FC, et al. Prevalence and comorbidity of psychiatric disorders among 6-year-old children: 2004 Pelotas Birth Cohort. Soc Psychiatry Psychiatr Epidemiol. 2014;49(6):975-83.
1259. Pezeshki MZ, Zeighami B, Miller WB. Measuring the childbearing motivation of couples referred to the Shiraz Health Center for premarital examinations. J Biosoc Sci. 2005;37(1):37-53.
1260. Phimpraphi W, Paul RE, Yimsamran S, Puangsa-art S, Thanyavanich N, Maneeboonyang W, et al. Longitudinal study of Plasmodium falciparum and Plasmodium vivax in a Karen population in Thailand. Malar J. 2008;7:99.
1261. Pillai VK, Conaway M. Immunisation coverage in Lusaka, Zambia; implications of the social setting. J Biosoc Sci. 1992;24(2):201-9.
1262. Pinart M, Benet M, Annesi-Maesano I, von Berg A, Berdel D, Carlsen KC, et al. Comorbidity of eczema, rhinitis, and asthma in IgE-sensitised and non-IgE-sensitised children in MeDALL: a population-based cohort study. Lancet Respir Med. 2014;2(2):131-40.
1263. Piperata BA, Spence JE, Da-Gloria P, Hubbe M. The nutrition transition in amazonia: rapid economic change and its impact on growth and development in Ribeirinhos. Am J Phys Anthropol. 2011;146(1):1-13.
1264. Pires Tde O, da Silva CM, de Assis SG. Association between family environment and attention deficit hyperactivity disorder in children--mothers' and teachers' views. BMC Psychiatry. 2013;13:215.
1265. Pires Tde O, Silva CM, Assis SG. [Family environment and attention-deficit hyperactivity disorder]. Rev Saude Publica. 2012;46(4):624-32.
1266. Pitcher RD, Lombard CJ, Cotton MF, Beningfield SJ, Workman L, Zar HJ. Chest radiographic abnormalities in HIV-infected African children: a longitudinal study. Thorax. 2015;70(9):840-6.
1267. Pitiphat W, Savisit R, Chansamak N, Subarnbhesaj A. Molar incisor hypomineralization and dental caries in six- to seven-year-old Thai children. Pediatr Dent. 2014;36(7):478-82.
1268. Piwoz EG, Creed de Kanashiro H, Lopez de Romana GL, Black RE, Brown KH. Feeding practices and growth among low-income Peruvian infants: a comparison of internationally-recommended definitions. Int J Epidemiol. 1996;25(1):103-14.
1269. Piyasil V, Ketumarn P, Prubrukarn R, Ularntinon S, Sitdhiraksa N, Pithayaratsathien N, et al. Post-traumatic stress disorder in children after the tsunami disaster in Thailand: a 5-year follow-up. J Med Assoc Thai. 2011;94 Suppl 3:S138-44.
1270. Platts-Mills JA, Babji S, Bodhidatta L, Gratz J, Haque R, Havt A, et al. Pathogen-specific burdens of community diarrhoea in developing countries: a multisite birth cohort study (MAL-ED). Lancet Glob Health. 2015;3(9):e564-75.
1271. Platts-Mills JA, Gratz J, Mduma E, Svensen E, Amour C, Liu J, et al. Association between stool enteropathogen quantity and disease in Tanzanian children using TaqMan array cards: a nested case-control study. Am J Trop Med Hyg. 2014;90(1):133-8.
1272. Platts-Mills JA, McCormick BJ, Kosek M, Pan WK, Checkley W, Houpt ER. Methods of analysis of enteropathogen infection in the MAL-ED Cohort Study. Clin Infect Dis. 2014;59 Suppl 4:S233-8.
1273. Plessow R, Arora NK, Brunner B, Tzogiou C, Eichler K, Brugger U, et al. Social Costs of Iron Deficiency Anemia in 6-59-Month-Old Children in India. PLoS One. 2015;10(8):e0136581.
1274. Podewils LJ, Antil L, Hummelman E, Bresee J, Parashar UD, Rheingans R. Projected cost-effectiveness of rotavirus vaccination for children in Asia. J Infect Dis. 2005;192 Suppl 1:S133-45.
1275. Pol LG. Childlessness: a panel study of expressed intentions and reported fertility. Soc Biol. 1983;30(3):318-27.
1276. Pollitt E, Gorman KS, Engle PL, Rivera JA, Martorell R. Nutrition in early life and the fulfillment of intellectual potential. J Nutr. 1995;125(4 Suppl):1111s-8s.
1277. Pongpichit B, Sheiham A, Pikhart H, Tsakos G. Time absent from school due to dental conditions and dental care in Thai schoolchildren. J Public Health Dent. 2008;68(2):76-81.
1278. Pop E, Popa I, Pop V, Curteanu G, Chirica S, Isoc G, et al. [Prevalence of arterial hypertension in the 5- to l4-year-old population (a longitudinal study of an unselected population of 27,000 children)]. Rev Pediatr Obstet Ginecol Pediatr. 1984;33(4):311-28.
1279. Pope AW, Tillman K, Snyder HT. Parenting stress in infancy and psychosocial adjustment in toddlerhood: a longitudinal study of children with craniofacial anomalies. Cleft Palate Craniofac J. 2005;42(5):556-9.
1280. Posick C, Zimmerman GM. Person-in-context: insights on contextual variation in the victim-offender overlap across schools. J Interpers Violence. 2015;30(8):1432-55.
1281. Post CL, Victora CG, Barros FC, Horta BL, Guimaraes PR. [Infant malnutrition and obesity in two population-based birth cohort studies in southern Brazil: trends and differences]. Cad Saude Publica. 1996;12 Suppl 1:49-57.
1282. Pottinger AM, Trotman-Edwards H, Younger N. Detecting depression during pregnancy and associated lifestyle practices and concerns among women in a hospital-based obstetric clinic in Jamaica. Gen Hosp Psychiatry. 2009;31(3):254-61.
1283. Pourjavid A, Adel Ghahraman M, Sedaie M, Emamjome HA, Mobedshahi F, Abbasalipour Kabirrah P. Amplitude changes of the electrically evoked compound action potential in children with cochlear implants: preliminary results. Iran J Pediatr. 2011;21(3):390-4.
1284. Prado MS, Cairncross S, Strina A, Barreto ML, Oliveira-Assis AM, Rego S. Asymptomatic giardiasis and growth in young children; a longitudinal study in Salvador, Brazil. Parasitology. 2005;131(Pt 1):51-6.
1285. Prado MS, Strina A, Barreto ML, Oliveira-Assis AM, Paz LM, Cairncross S. Risk factors for infection with Giardia duodenalis in pre-school children in the city of Salvador, Brazil. Epidemiol Infect. 2003;131(2):899-906.
1286. Prady SL, Kiernan K, Fairley L, Wilson S, Wright J. Self-reported maternal parenting style and confidence and infant temperament in a multi-ethnic community: results from the Born in Bradford cohort. J Child Health Care. 2014;18(1):31-46.
1287. Praveen MR, Vasavada AR, Shah SK, Khamar MB, Trivedi RH. Long-term postoperative outcomes after bilateral congenital cataract surgery in eyes with microphthalmos. J Cataract Refract Surg. 2015;41(9):1910-8.
1288. Premkumar P, Lopman B, Ramani S, Paul A, Gladstone B, Muliyil J, et al. Association of serum antibodies with protection against rotavirus infection and disease in South Indian children. Vaccine. 2014;32 Suppl 1:A55-61.
1289. Prentice A, Dibba B, Sawo Y, Cole TJ. The effect of prepubertal calcium carbonate supplementation on the age of peak height velocity in Gambian adolescents. Am J Clin Nutr. 2012;96(5):1042-50.
1290. Proos LA, Hofvander Y, Wennqvist K, Tuvemo T. A longitudinal study on anthropometric and clinical development of Indian children adopted in Sweden. I. Clinical and anthropometric condition at arrival. Ups J Med Sci. 1992;97(1):79-92.
1291. Proos LA, Hofvander Y, Wennqvist K, Tuvemo T. A longitudinal study on anthropometric and clinical development of Indian children adopted in Sweden. II. Growth, morbidity and development during two years after arrival in Sweden. Ups J Med Sci. 1992;97(1):93-106.
1292. Prudente CO, Barbosa MA, Porto CC. Relation between quality of life of mothers of children with cerebral palsy and the children's motor functioning, after ten months of rehabilitation. Rev Lat Am Enfermagem. 2010;18(2):149-55.
1293. Purkait R, Samanta T, Thakur S, Dhar S. Neurocutaneous syndrome: a prospective study. Indian J Dermatol. 2011;56(4):375-9.
1294. Quevedo LA, Silva RA, Godoy R, Jansen K, Matos MB, Tavares Pinheiro KA, et al. The impact of maternal post-partum depression on the language development of children at 12 months. Child Care Health Dev. 2012;38(3):420-4.
1295. Rahneva RD, Belova DP, Nedkova RA, Petrova VS, Mihailova EM. Ten-year follow-up study of children with primary hypertension from Sofia, Bulgaria. J Clin Hypertens. 1987;3(4):713-8.
1296. Ramakrishnan U, Stinger A, DiGirolamo AM, Martorell R, Neufeld LM, Rivera JA, et al. Prenatal Docosahexaenoic Acid Supplementation and Offspring Development at 18 Months: Randomized Controlled Trial. PLoS One. 2015;10(8):e0120065.
1297. Ramani S, Banerjee I, Gladstone BP, Sarkar R, Selvapandian D, Le Fevre AM, et al. Geographic information systems and genotyping in identification of rotavirus G12 infections in residents of an urban slum with subsequent detection in hospitalized children: emergence of G12 genotype in South India. J Clin Microbiol. 2007;45(2):432-7.
1298. Ramasamy R, Nagendran K, Ramasamy MS. Dynamics of natural antibody responses to malaria parasite surface proteins in the intermediate rainfall zone of Sri Lanka. Indian J Med Res. 1995;101:66-74.
1299. Ramchandani PG, Richter LM, Norris SA, Stein A. Maternal prenatal stress and later child behavioral problems in an urban South African setting. J Am Acad Child Adolesc Psychiatry. 2010;49(3):239-47.
1300. Ramirez A, Sarmiento OL, Duperly J, Wai Wong T, Rojas N, Arango CM, et al. Should they play outside? Cardiorespiratory fitness and air pollution among schoolchildren in Bogota. Rev Salud Publica (Bogota). 2012;14(4):570-83.
1301. Ramirez-Zea M, Melgar P, Rivera JA. INCAP Oriente longitudinal study: 40 years of history and legacy. J Nutr. 2010;140(2):397-401.
1302. Ramos HE, Nesi-Franca S, Boldarine VT, Pereira RM, Chiamolera MI, Camacho CP, et al. Clinical and molecular analysis of thyroid hypoplasia: a population-based approach in southern Brazil. Thyroid. 2009;19(1):61-8.
1303. Ramos-Jorge J, Marques LS, Homem MA, Paiva SM, Ferreira MC, Oliveira Ferreira F, et al. Degree of dental anxiety in children with and without toothache: prospective assessment. Int J Paediatr Dent. 2013;23(2):125-30.
1304. Ramphele MA. Adolescents and violence: "adults are cruel: "they just beat, beat, beat!". Soc Sci Med. 1997;45(8):1189-97.
1305. Randremanana RV, Randrianirina F, Sabatier P, Rakotonirina HC, Randriamanantena A, Razanajatovo IM, et al. Campylobacter infection in a cohort of rural children in Moramanga, Madagascar. BMC Infect Dis. 2014;14:372.
1306. Ranganath BG, Hiremath SG. Adverse events following immunisation with SA 14-14-2 Japanese encephalitis vaccine in children of Kolar in Karnataka. J Indian Med Assoc. 2012;110(1):10-2.
1307. Raqib R, Alam DS, Sarker P, Ahmad SM, Ara G, Yunus M, et al. Low birth weight is associated with altered immune function in rural Bangladeshi children: a birth cohort study. Am J Clin Nutr. 2007;85(3):845-52.
1308. Rauber F, Campagnolo PD, Hoffman DJ, Vitolo MR. Consumption of ultra-processed food products and its effects on children's lipid profiles: a longitudinal study. Nutr Metab Cardiovasc Dis. 2015;25(1):116-22.
1309. Rayane R. [Medical practice in support of hypertension as risk factor kidney in general medical practice, and primary prevention in children in schools, and the pregnant woman in Annaba (Algeria)]. Ann Cardiol Angeiol (Paris). 2014;63(3):163-7.
1310. Raymond JS, Kennedy C, Brown MJ. Blood lead level analysis among refugee children resettled in New Hampshire and Rhode Island. Public Health Nurs. 2013;30(1):70-9.
1311. Rego RF, Barreto ML, Santos R, de Oliveira NF, Oliveira S. Rubbish index and diarrhoea in Salvador, Brazil. Trans R Soc Trop Med Hyg. 2007;101(7):722-9.
1312. Rehman AM, Gladstone BP, Verghese VP, Muliyil J, Jaffar S, Kang G. Chronic growth faltering amongst a birth cohort of Indian children begins prior to weaning and is highly prevalent at three years of age. Nutr J. 2009;8:44.
1313. Reichert FF, Menezes AM, Araujo CL, Hallal PC. Self-reporting versus parental reporting of physical activity in adolescents: the 11-year follow-up of the 1993 Pelotas (Brazil) birth cohort study. Cad Saude Publica. 2010;26(10):1921-7.
1314. Reichert FF, Wells JC, Ekelund U, Menezes AM, Victora CG, Hallal PC. Prospective Associations Between Physical Activity Level and Body Composition in Adolescence: 1993 Pelotas (Brazil) Birth Cohort. J Phys Act Health. 2015;12(6):834-9.
1315. Reigosa-Crespo V, Gonzalez-Alemany E, Leon T, Torres R, Mosquera R, Valdes-Sosa M. Numerical capacities as domain-specific predictors beyond early mathematics learning: a longitudinal study. PLoS One. 2013;8(11):e79711.
1316. Resende GM, Lupinacci AP, Arieta CE, Costa VP. Central corneal thickness and intraocular pressure in children undergoing congenital cataract surgery: a prospective, longitudinal study. Br J Ophthalmol. 2012;96(9):1190-4.
1317. Restrepo-Mendez MC, Barros AJ, Santos IS, Menezes AM, Matijasevich A, Barros FC, et al. Childbearing during adolescence and offspring mortality: findings from three population-based cohorts in southern Brazil. BMC Public Health. 2011;11:781.
1318. Restrepo-Mendez MC, Lawlor DA, Horta BL, Matijasevich A, Santos IS, Menezes AM, et al. The association of maternal age with birthweight and gestational age: a cross-cohort comparison. Paediatr Perinat Epidemiol. 2015;29(1):31-40.
1319. Reyes Ruiz NI, del Rio Navarro BE, Castanon LA, Bermejo Guevara MA, Rosas Vargas MA, Sienra Monge JJ. [Air flow measurement in children with mite allergies before and after skin prick test]. Rev Alerg Mex. 1999;46(5):136-9.
1320. Rheingans RD, Constenla D, Antil L, Innis BL, Breuer T. Economic and health burden of rotavirus gastroenteritis for the 2003 birth cohort in eight Latin American and Caribbean countries. Rev Panam Salud Publica. 2007;21(4):192-204.
1321. Ricci JA, Becker S. Risk factors for wasting and stunting among children in Metro Cebu, Philippines. Am J Clin Nutr. 1996;63(6):966-75.
1322. Richter L, Mabaso M, Ramjith J, Norris SA. Early sexual debut: Voluntary or coerced? Evidence from longitudinal data in South Africa--the Birth to Twenty Plus study. S Afr Med J. 2015;105(4):304-7.
1323. Richter LM, Norris SA, De Wet T. Transition from Birth to Ten to Birth to Twenty: the South African cohort reaches 13 years of age. Paediatr Perinat Epidemiol. 2004;18(4):290-301.
1324. Richter LM, Yach D, Cameron N, Griesel RD, de Wet T. Enrolment into Birth to Ten (BTT): population and sample characteristics. Paediatr Perinat Epidemiol. 1995;9(1):109-20.
1325. Righetti AA, Adiossan LG, Ouattara M, Glinz D, Hurrell RF, N'Goran EK, et al. Dynamics of anemia in relation to parasitic infections, micronutrient status, and increasing age in South-Central Cote d'Ivoire. J Infect Dis. 2013;207(10):1604-15.
1326. Righetti AA, Wegmuller R, Glinz D, Ouattara M, Adiossan LG, N'Goran EK, et al. Effects of inflammation and Plasmodium falciparum infection on soluble transferrin receptor and plasma ferritin concentration in different age groups: a prospective longitudinal study in Cote d'Ivoire. Am J Clin Nutr. 2013;97(6):1364-74.
1327. Rikhasor RM, Qureshi AM, Rathi SL, Channa NA. Skeletal maturity in Pakistani children. J Anat. 1999;195 ( Pt 2):305-8.
1328. Riley EM, Allen SJ, Wheeler JG, Blackman MJ, Bennett S, Takacs B, et al. Naturally acquired cellular and humoral immune responses to the major merozoite surface antigen (PfMSP1) of Plasmodium falciparum are associated with reduced malaria morbidity. Parasite Immunol. 1992;14(3):321-37.
1329. Riley EM, Wagner GE, Ofori MF, Wheeler JG, Akanmori BD, Tetteh K, et al. Lack of association between maternal antibody and protection of African infants from malaria infection. Infect Immun. 2000;68(10):5856-63.
1330. Rivera J, Cortes C, Flores M, Gonzalez-Cossio T. [Capacity of weight-for-age and length-for-age to predict stunting at 3 years of age]. Salud Publica Mex. 1998;40(2):127-32.
1331. Rivera J, Martorell R, Lutter CK. [Interaction of dietary intake and diarrheal disease in child growth]. Arch Latinoam Nutr. 1989;39(3):292-307.
1332. Roba KT, O'Connor TP, Belachew T, O'Brien NM. Seasonal variation in nutritional status and anemia among lactating mothers in two agro-ecological zones of rural Ethiopia: A longitudinal study. Nutrition. 2015;31(10):1213-8.
1333. Robertson LJ, Crompton DW, Sanjur D, Nesheim MC. Haemoglobin concentrations and concomitant infections of hookworm and Trichuris trichiura in Panamanian primary schoolchildren. Trans R Soc Trop Med Hyg. 1992;86(6):654-6.
1334. Rocha TB, Hutz MH, Salatino-Oliveira A, Genro JP, Polanczyk GV, Sato JR, et al. Gene-Environment Interaction in Youth Depression: Replication of the 5-HTTLPR Moderation in a Diverse Setting. Am J Psychiatry. 2015;172(10):978-85.
1335. Rocha TB, Hutz MH, Salatino-Oliveira A, Genro JP, Polanczyk GV, Sato JR, et al. Gene-Environment Interaction in Youth Depression: Replication of the 5-HTTLPR Moderation in a Diverse Setting. Am J Psychiatry. 2015;172(10):978-85.
1336. Roche KM, Ghazarian SR, Fernandez-Esquer ME. Unpacking acculturation: cultural orientations and educational attainment among Mexican-origin youth. J Youth Adolesc. 2012;41(7):920-31.
1337. Rockett RJ, Bialasiewicz S, Mhango L, Gaydon J, Holding R, Whiley DM, et al. Acquisition of human polyomaviruses in the first 18 months of life. Emerg Infect Dis. 2015;21(2):365-7.
1338. Rodic M, Tikhomirova T, Kolienko T, Malykh S, Bogdanova O, Zueva DY, et al. Spatial complexity of character-based writing systems and arithmetic in primary school: a longitudinal study. Front Psychol. 2015;6:333.
1339. Rodrigues CS, Sheiham A. The relationships between dietary guidelines, sugar intake and caries in primary teeth in low income Brazilian 3-year-olds: a longitudinal study. Int J Paediatr Dent. 2000;10(1):47-55.
1340. Rodriguez EB, Chagas PS, Silva PL, Kirkwood RN, Mancini MC. Impact of leg length and body mass on the stride length and gait speed of infants with normal motor development: a longitudinal study. Braz J Phys Ther. 2013;17(2):163-9.
1341. Rodriguez JD, da Silva AA, Bettiol H, Barbieri MA, Rona RJ. The impact of perinatal and socioeconomic factors on mental health problems of children from a poor Brazilian city: a longitudinal study. Soc Psychiatry Psychiatr Epidemiol. 2011;46(5):381-91.
1342. Rogawski ET, Meshnick SR, Becker-Dreps S, Adair LS, Sandler RS, Sarkar R, et al. Reduction in diarrhoeal rates through interventions that prevent unnecessary antibiotic exposure early in life in an observational birth cohort. J Epidemiol Community Health. 2015.
1343. Rogers CH, Floyd FJ, Seltzer MM, Greenberg J, Hong J. Long-term effects of the death of a child on parents' adjustment in midlife. J Fam Psychol. 2008;22(2):203-11.
1344. Rohlman DS, Ismail AA, Rasoul GA, Bonner MR, Hendy O, Mara K, et al. A 10-month prospective study of organophosphorus pesticide exposure and neurobehavioral performance among adolescents in Egypt. Cortex. 2016;74:383-95.
1345. Rombaldi AJ, Pellanda LC, Bielemann RM, Gigante DP, Hallal PC, Horta BL. Cross-Sectional and Prospective Associations between Physical Activity and C-Reactive Protein in Males. PLoS One. 2015;10(5):e0125984.
1346. Romieu I, Barraza-Villarreal A, Escamilla-Nunez C, Almstrand AC, Diaz-Sanchez D, Sly PD, et al. Exhaled breath malondialdehyde as a marker of effect of exposure to air pollution in children with asthma. J Allergy Clin Immunol. 2008;121(4):903-9.e6.
1347. Romieu I, Meneses F, Ruiz S, Huerta J, Sienra JJ, White M, et al. Effects of intermittent ozone exposure on peak expiratory flow and respiratory symptoms among asthmatic children in Mexico City. Arch Environ Health. 1997;52(5):368-76.
1348. Roper MH, Torres RS, Goicochea CG, Andersen EM, Guarda JS, Calampa C, et al. The epidemiology of malaria in an epidemic area of the Peruvian Amazon. Am J Trop Med Hyg. 2000;62(2):247-56.
1349. Rosa MJ, Just AC, Tamayo YOM, Schnaas L, Svensson K, Wright RO, et al. Prenatal and postnatal stress and wheeze in Mexican children: Sex-specific differences. Ann Allergy Asthma Immunol. 2016.
1350. Rosas LG, Harley K, Fernald LC, Guendelman S, Mejia F, Neufeld LM, et al. Dietary associations of household food insecurity among children of Mexican descent: results of a binational study. J Am Diet Assoc. 2009;109(12):2001-9.
1351. Rose J, Hawthorn RL, Watts B, Singer ME. Public health impact and cost effectiveness of mass vaccination with live attenuated human rotavirus vaccine (RIX4414) in India: model based analysis. Bmj. 2009;339:b3653.
1352. Rosenzweig MR, Schultz TP. Child mortality and fertility in Colombia: individual and community effects. Health Policy Educ. 1982;2(3-4):305-48.
1353. Ross J, Hanlon C, Medhin G, Alem A, Tesfaye F, Worku B, et al. Perinatal mental distress and infant morbidity in Ethiopia: a cohort study. Arch Dis Child Fetal Neonatal Ed. 2011;96(1):F59-64.
1354. Rossete Melo R, Rezende JS, Gomes VE, Ferreira EFE, Oliveira AC. Sociodemographic, biological and behavioural risk factors associated with incidence of dental caries in schoolchildren's first permanent molars: a 3-year follow-up study. Eur J Paediatr Dent. 2013;14(1):8-12.
1355. Roth A, Sodemann M, Jensen H, Poulsen A, Gustafson P, Weise C, et al. Tuberculin reaction, BCG scar, and lower female mortality. Epidemiology. 2006;17(5):562-8.
1356. Roucher C, Rogier C, Sokhna C, Tall A, Trape JF. A 20-year longitudinal study of Plasmodium ovale and Plasmodium malariae prevalence and morbidity in a West African population. PLoS One. 2014;9(2):e87169.
1357. Rousham EK. Socio-economic influences on gender inequalities in child health in rural Bangladesh. Eur J Clin Nutr. 1996;50(8):560-4.
1358. Rousham EK, Northrop-Clewes CA, Lunn PG. Maternal reports of child illness and the biochemical status of the child: the use of morbidity interviews in rural Bangladesh. Br J Nutr. 1998;80(5):451-6.
1359. Rousseau C, Drapeau A, Platt R. Family trauma and its association with emotional and behavioral problems and social adjustment in adolescent Cambodian refugees. Child Abuse Negl. 1999;23(12):1263-73.
1360. Roy A, Ansari MA, Kabilan L. A longitudinal study of sero-reactivity to Plasmodium falciparum antigen in children and adult living in an endemic area of U.P. Indian J Malariol. 1998;35(2):48-56.
1361. Roy A, Chapman RS, Hu W, Wei F, Liu X, Zhang J. Indoor air pollution and lung function growth among children in four Chinese cities. Indoor Air. 2012;22(1):3-11.
1362. Roy S, Khatun T. Analysis of Trend of Malaria Prevalence in the Ten Asian Countries from 2006 to 2011: A Longitudinal Study. Malar Res Treat. 2015;2015:620598.
1363. Roy TK, Ram F, Nangia P, Saha U, Khan N. Can women's childbearing and contraceptive intentions predict contraceptive demand? Findings from a longitudinal study in Central India. Int Fam Plan Perspect. 2003;29(1):25-31.
1364. Ruangkanchanasetr S, Suepiantham J. Risk factors of high lead level in Bangkok children. J Med Assoc Thai. 2002;85 Suppl 4:S1049-58.
1365. Ruangkanchanasetr S, Suepiantham J, Tapsart C, Sangsajja C. Blood lead level in Bangkok children. J Med Assoc Thai. 1999;82 Suppl 1:S154-61.
1366. Rudan I, Chopra M, Aulchenko Y, Baqui AH, Bhutta ZA, Edmond K, et al. The case for launch of an international DNA-based birth cohort study. J Glob Health. 2011;1(1):39-45.
1367. Rudelli BA, Silva MV, Akkari M, Santili C. Accidents due to falls from roof slabs. Sao Paulo Med J. 2013;131(3):153-7.
1368. Rugarabamu PG, Poulsen S, Masalu JR. A longitudinal study of occlusal caries among schoolchildren in Dar es Salaam, Tanzania. Community Dent Oral Epidemiol. 2002;30(1):47-51.
1369. Rui T, Yisi Z, Xue L, Deyu H, Tao H. [Three years follow-up observation and analysis of caries status of primary and permanent teeth among 652 6-year- old children in Sichuan Province]. Hua Xi Kou Qiang Yi Xue Za Zhi. 2015;33(1):46-9.
1370. Ruiz-Castell M, Carsin AE, Barbieri FL, Paco P, Gardon J, Sunyer J. Child patterns of growth delay and cognitive development in a Bolivian mining city. Am J Hum Biol. 2013;25(1):94-100.
1371. Rutishauser IH. A longitudinal study of growth in Ugandan pre-school children. East Afr Med J. 1974;51(9):659-74.
1372. Ryan DA, Benson CA, Dooley BA. Psychological distress and the asylum process: a longitudinal study of forced migrants in Ireland. J Nerv Ment Dis. 2008;196(1):37-45.
1373. Sa DR, Souza-Santos R, Escobar AL, Coimbra CE, Jr. Malaria epidemiology in the Pakaanova (Wari') Indians, Brazilian Amazon. Bull Soc Pathol Exot. 2005;98(1):28-32.
1374. Sabo DF, Miller KE, Farrell MP, Melnick MJ, Barnes GM. High school athletic participation, sexual behavior and adolescent pregnancy: a regional study. J Adolesc Health. 1999;25(3):207-16.
1375. Sachdev HP, Osmond C, Fall CH, Lakshmy R, Ramji S, Dey Biswas SK, et al. Predicting adult metabolic syndrome from childhood body mass index: follow-up of the New Delhi birth cohort. Arch Dis Child. 2009;94(10):768-74.
1376. Sachdev HS, Fall CH, Osmond C, Lakshmy R, Dey Biswas SK, Leary SD, et al. Anthropometric indicators of body composition in young adults: relation to size at birth and serial measurements of body mass index in childhood in the New Delhi birth cohort. Am J Clin Nutr. 2005;82(2):456-66.
1377. Sadoh WE, Nwaneri DU, Owobu AC. The cost of out-patient management of chronic heart failure in children with congenital heart disease. Niger J Clin Pract. 2011;14(1):65-9.
1378. Saha KK, Tofail F, Frongillo EA, Rasmussen KM, Arifeen SE, Persson LA, et al. Household food security is associated with early childhood language development: results from a longitudinal study in rural Bangladesh. Child Care Health Dev. 2010;36(3):309-16.
1379. Sahiner UM, Semic-Jusufagic A, Curtin JA, Birben E, Belgrave D, Sackesen C, et al. Polymorphisms of endotoxin pathway and endotoxin exposure: in vitro IgE synthesis and replication in a birth cohort. Allergy. 2014;69(12):1648-58.
1380. Saito M, Goel-Apaza S, Espetia S, Velasquez D, Cabrera L, Loli S, et al. Multiple norovirus infections in a birth cohort in a Peruvian Periurban community. Clin Infect Dis. 2014;58(4):483-91.
1381. Sakai VT, Campos MR, Machado MA, Lauris JR, Greene AS, Santos CF. Prevalence of four putative periodontopathic bacteria in saliva of a group of Brazilian children with mixed dentition: 1-year longitudinal study. Int J Paediatr Dent. 2007;17(3):192-9.
1382. Saki Malehi A, Hajizadeh E, Ahmadi K, Kholdi N. Modeling the recurrent failure to thrive in less than two-year children: recurrent events survival analysis. J Res Health Sci. 2014;14(1):96-9.
1383. Salaff JW. Family size intentions and socioeconomic status in Singapore, 1974-1981. Stud Fam Plann. 1985;16(4):199-210.
1384. Salatino-Oliveira A, Genro JP, Polanczyk G, Zeni C, Schmitz M, Kieling C, et al. Cadherin-13 gene is associated with hyperactive/impulsive symptoms in attention/deficit hyperactivity disorder. Am J Med Genet B Neuropsychiatr Genet. 2015;168b(3):162-9.
1385. Saleemi MA, Hagg U, Jalil F, Zaman S. Timing of emergence of individual primary teeth. A prospective longitudinal study of Pakistani children. Swed Dent J. 1994;18(3):107-12.
1386. Saleemi MA, Hagg U, Jalil F, Zaman S. Dental development, dental age and tooth counts. A prospective longitudinal study of Pakistani children. Swed Dent J. 1996;20(1-2):61-7.
1387. Salgin B, Norris SA, Prentice P, Pettifor JM, Richter LM, Ong KK, et al. Even transient rapid infancy weight gain is associated with higher BMI in young adults and earlier menarche. Int J Obes (Lond). 2015;39(6):939-44.
1388. Salway S, Roy NC, Koenig MA, Cleland J. Levels and trends in post-partum amenorrhoea, breast-feeding and birth intervals in Matlab, Bangladesh: 1978-1989. Asia Pac Popul J. 1993;8(2):3-22.
1389. Samet JM, Spengler JD. Nitrogen dioxide and respiratory infection: pilot investigations. Res Rep Health Eff Inst. 1989(28):1-32.
1390. Samms-Vaughan M. Comprehensive longitudinal studies of child health, development and behaviour in Jamaica: findings and policy impact. West Indian Med J. 2008;57(6):639-44.
1391. Samms-Vaughan ME, Jackson MA, Ashley DE. Urban Jamaican children's exposure to community violence. West Indian Med J. 2005;54(1):14-21.
1392. Sanchez Mesa PA, Yamhure FH. Percutaneous innominate pelvic osteotomy without the use of bone graft for femoral head coverage in children 2-8 years of age. J Pediatr Orthop B. 2010;19(3):256-63.
1393. Sanchez-Perez L, Irigoyen ME, Zepeda M. Dental caries, tooth eruption timing and obesity: a longitudinal study in a group of Mexican schoolchildren. Acta Odontol Scand. 2010;68(1):57-64.
1394. Sanchez-Perez L, Irigoyen-Camacho E, Saenz-Martinez L, Zepeda Zepeda M, Acosta-Gio E, Mendez-Ramirez I. Stability of unstimulated and stimulated whole saliva flow rates in children. Int J Paediatr Dent. 2015.
1395. Sanchez-Vargas LO, Ortiz-Lopez NG, Villar M, Moragues MD, Aguirre JM, Cashat-Cruz M, et al. Point prevalence, microbiology and antifungal susceptibility patterns of oral Candida isolates colonizing or infecting Mexican HIV/AIDS patients and healthy persons. Rev Iberoam Micol. 2005;22(2):83-92.
1396. Sande CJ, Mutunga MN, Okiro EA, Medley GF, Cane PA, Nokes DJ. Kinetics of the neutralizing antibody response to respiratory syncytial virus infections in a birth cohort. J Med Virol. 2013;85(11):2020-5.
1397. Sangho H, Sidibe Keita A, Dembele Keita H, Sylla M, Dia A, Mint Tayeb M, et al. [Follow-up of children born to HIV seropositive mothers in Mali]. Sante Publique. 2013;25(5):655-62.
1398. Sangwan S, Chawla HS, Goyal A, Gauba K, Mohanty U. Progressive changes in arch width from primary to early mixed dentition period: a longitudinal study. J Indian Soc Pedod Prev Dent. 2011;29(1):14-9.
1399. Santhanam I, Pai M, Kasturi K, Radhamani MP. Mortality after admission in the pediatric emergency department: a prospective study from a referral children's hospital in southern India. Pediatr Crit Care Med. 2002;3(4):358-63.
1400. Santiago EM, Lawson E, Gillenwater K, Kalangi S, Lescano AG, Du Quella G, et al. A prospective study of bacillus Calmette-Guerin scar formation and tuberculin skin test reactivity in infants in Lima, Peru. Pediatrics. 2003;112(4):e298.
1401. Santiago LB, Jorge SM, Moreira AC. Longitudinal evaluation of the development of salivary cortisol circadian rhythm in infancy. Clin Endocrinol (Oxf). 1996;44(2):157-61.
1402. Santos CA, Strina A, Amorim LD, Genser B, Assis AM, Prado MS, et al. Individual and contextual determinants of the duration of diarrhoeal episodes in preschool children: a longitudinal study in an urban setting. Epidemiol Infect. 2012;140(4):689-96.
1403. Santos EM, Silva e Sa GR, Siqueira MM, Martins Rde M, Camacho LA, von Doellinger Vdos R, et al. Immune response to the mumps component of the MMR vaccine in the routine of immunisation services in the Brazilian National Immunisation Program. Mem Inst Oswaldo Cruz. 2014;109(3):335-9.
1404. Santos IS, Barros AJ, Matijasevich A, Zanini R, Chrestani Cesar MA, Camargo-Figuera FA, et al. Cohort profile update: 2004 Pelotas (Brazil) Birth Cohort Study. Body composition, mental health and genetic assessment at the 6 years follow-up. Int J Epidemiol. 2014;43(5):1437-a-f.
1405. Santos IS, Matijasevich A, Barros AJ, Albernaz EP, Domingues MR, Valle NC, et al. Avoidable deaths in the first four years of life among children in the 2004 Pelotas (Brazil) birth cohort study. Cad Saude Publica. 2011;27 Suppl 2:S185-97.
1406. Santos IS, Matijasevich A, Barros AJ, Barros FC. Antenatal and postnatal maternal mood symptoms and psychiatric disorders in pre-school children from the 2004 Pelotas Birth Cohort. J Affect Disord. 2014;164:112-7.
1407. Santos IS, Matijasevich A, Capilheira MF, Anselmi L, Barros FC. Excessive crying at 3 months of age and behavioural problems at 4 years age: a prospective cohort study. J Epidemiol Community Health. 2015;69(7):654-9.
1408. Santos IS, Matijasevich A, Valle NC, Gigante DP, de Moura DR. Milk thickeners do not influence anthropometric indices in childhood. Food Nutr Bull. 2006;27(3):245-51.
1409. Santos IS, Mota DM, Matijasevich A. Epidemiology of co-sleeping and nighttime waking at 12 months in a birth cohort. J Pediatr (Rio J). 2008;84(2):114-22.
1410. Santos LP, Ong KK, Day F, Wells JC, Matijasevich A, Santos IS, et al. Body shape and size in 6-year old children: assessment by three-dimensional photonic scanning. Int J Obes (Lond). 2016.
1411. Santosham M, Sack RB, Reid R, Black R, Croll J, Yolken R, et al. Diarrhoeal diseases in the White Mountain Apaches: epidemiologic studies. J Diarrhoeal Dis Res. 1995;13(1):18-28.
1412. Sargent JD, Blanchflower DG. Obesity and stature in adolescence and earnings in young adulthood. Analysis of a British birth cohort. Arch Pediatr Adolesc Med. 1994;148(7):681-7.
1413. Sargent JD, Hanewinkel R. Comparing the effects of entertainment media and tobacco marketing on youth smoking in Germany. Addiction. 2009;104(5):815-23.
1414. Sarkar R, Ajjampur SS, Muliyil J, Ward H, Naumova EN, Kang G. Serum IgG responses and seroconversion patterns to Cryptosporidium gp15 among children in a birth cohort in south India. Clin Vaccine Immunol. 2012;19(6):849-54.
1415. Sarkar R, Ajjampur SS, Ward HD, Kang G, Naumova EN. Analysis of human immune responses in quasi-experimental settings: tutorial in biostatistics. BMC Med Res Methodol. 2012;12:1.
1416. Sarkar R, Kang G, Naumova EN. Rotavirus seasonality and age effects in a birth cohort study of southern India. PLoS One. 2013;8(8):e71616.
1417. Sarni RO, Carvalho Mde F, Monte CM, Albuquerque ZP, Souza FI. Anthropometric evaluation, risk factors for malnutrition, and nutritional therapy for children in teaching hospitals in Brazil. J Pediatr (Rio J). 2009;85(3):223-8.
1418. Sathar ZA, Mason KO. How female education affects reproductive behavior in urban Pakistan. Asian Pac Popul Forum. 1993;6(4):93-103.
1419. Satti MZ, Lind P, Vennervald BJ, Sulaiman SM, Daffalla AA, Ghalib HW. Specific immunoglobulin measurements related to exposure and resistance to Schistosoma mansoni infection in Sudanese canal cleaners. Clin Exp Immunol. 1996;106(1):45-54.
1420. Satyanarayana K, Prasanna Krishna T, Narasinga Rao BS. Effect of early childhood undernutrition and child labour on growth and adult nutritional status of rural Indian boys around Hyderabad. Hum Nutr Clin Nutr. 1986;40(2):131-9.
1421. Satyanarayana K, Radhaiah G, Mohan KR, Thimmayamma BV, Rao NP, Rao BS, et al. The adolescent growth spurt of height among rural Indian boys in relation to childhood nutritional background: an 18 year longitudinal study. Ann Hum Biol. 1989;16(4):289-300.
1422. Sawadogo SP, Yves MP, Claire MR, Alain B, Alfred TS, Serge T, et al. Late introduction and poor diversity were the main weaknesses of complementary foods in a cohort study in rural Burkina Faso. Nutrition. 2010;26(7-8):746-52.
1423. Scavuzzi AI, De Franca Caldas Junior A, Couto GB, De Vasconcelos MM, De Freitas Soares RP, Valenca PA. Longitudinal study of dental caries in Brazilian children aged from 12 to 30 months. Int J Paediatr Dent. 2007;17(2):123-8.
1424. Scherrer JF, Waterman BM, Heath AC, Bucholz KK, True WR, Jacob T. Are substance use, abuse and dependence associated with study participation? Predictors of offspring nonparticipation in a twin-family study. J Stud Alcohol. 2004;65(1):140-4.
1425. Schooling CM, Hui LL, Ho LM, Lam TH, Leung GM. Cohort profile: 'children of 1997': a Hong Kong Chinese birth cohort. Int J Epidemiol. 2012;41(3):611-20.
1426. Schooling CM, Kwok MK, Yau C, Cowling BJ, Lam TH, Leung GM. Spatial proximity and childhood hospital admissions in a densely populated conurbation: evidence from Hong Kong's 'Children of 1997' birth cohort. Health Place. 2011;17(5):1038-43.
1427. Schooling CM, Yau C, Cowling BJ, Lam TH, Leung GM. Socio-economic disparities of childhood Body Mass Index in a newly developed population: evidence from Hong Kong's 'Children of 1997' birth cohort. Arch Dis Child. 2010;95(6):437-43.
1428. Schoub BD, Johnson S, McAnerney JM, Blackburn N, Kew MC, McCutcheon JP, et al. Integration of hepatitis B vaccination into rural African primary health care programmes. Bmj. 1991;302(6772):313-6.
1429. Schreiber N, Kobbe R, Adjei S, Adjei O, Klinkert MQ, May J. Immune responses after single-dose sulphadoxine-pyrimethamine indicate underestimation of protective efficacy of intermittent preventive treatment in infants. Trop Med Int Health. 2007;12(10):1157-63.
1430. Schroeder DG, Martorell R. Fatness and body mass index from birth to young adulthood in a rural Guatemalan population. Am J Clin Nutr. 1999;70(1 Part 2):137s-44s.
1431. Schwab S, Gebhardt M, Hessels MG, Nusser L. Predicting a high rate of self-assessed and parent-assessed peer problems-Is it typical for students with disabilities? Res Dev Disabil. 2016;49-50:196-204.
1432. Schwarz NG, Grobusch MP, Decker ML, Goesch J, Poetschke M, Oyakhirome S, et al. WHO 2006 child growth standards: implications for the prevalence of stunting and underweight-for-age in a birth cohort of Gabonese children in comparison to the Centers for Disease Control and Prevention 2000 growth charts and the National Center for Health Statistics 1978 growth references. Public Health Nutr. …
1433. Scobie HM, Ilunga BK, Mulumba A, Shidi C, Coulibaly T, Obama R, et al. Antecedent causes of a measles resurgence in the Democratic Republic of the Congo. Pan Afr Med J. 2015;21:30.
1434. Scott JA, Berkley JA, Mwangi I, Ochola L, Uyoga S, Macharia A, et al. Relation between falciparum malaria and bacteraemia in Kenyan children: a population-based, case-control study and a longitudinal study. Lancet. 2011;378(9799):1316-23.
1435. Scott PD, Ochola R, Ngama M, Okiro EA, Nokes DJ, Medley GF, et al. Molecular epidemiology of respiratory syncytial virus in Kilifi district, Kenya. J Med Virol. 2004;74(2):344-54.
1436. Seeley J, Russell S, Khana K, Ezati E, King R, Bunnell R. Sex after ART: sexual partnerships established by HIV-infected persons taking anti-retroviral therapy in Eastern Uganda. Cult Health Sex. 2009;11(7):703-16.
1437. Segal HE, Wilkinson RN, Thiemanun W, Gresso WE, Gould DJ. Longitudinal malaria studies in rural north-east Thailand: demographic and temporal variables of infection. Bull World Health Organ. 1974;50(6):505-12.
1438. Selewski DT, Chen A, Shatat IF, Pais P, Greenbaum LA, Geier P, et al. Vitamin D in incident nephrotic syndrome: a Midwest Pediatric Nephrology Consortium study. Pediatr Nephrol. 2016;31(3):465-72.
1439. Sellen DW. Infant and young child feeding practices among African pastoralists: the Datoga of Tanzania. J Biosoc Sci. 1998;30(4):481-99.
1440. Semova N, Kalaikova P. [Cardiovascular system reactivity in children of primary schools studying by new academic programs]. Probl Khig. 1977;3:113-23.
1441. Seo MK, Baker P, Ngo KN. Cost-effectiveness analysis of vaccinating children in Malawi with RTS,S vaccines in comparison with long-lasting insecticide-treated nets. Malar J. 2014;13:66.
1442. Sepou A, Yanza MC, Nguembi E, Bangamingo JP, Nali MN. [Prenatal care in a semiurban area of Central African Republic: frequency, influential factors, maternal and neonatal prognosis]. Med Trop (Mars). 2000;60(3):257-61.
1443. Sepulveda J, Willett W, Munoz A. Malnutrition and diarrhea. A longitudinal study among urban Mexican children. Am J Epidemiol. 1988;127(2):365-76.
1444. Seto EY, Sousa-Figueiredo JC, Betson M, Byalero C, Kabatereine NB, Stothard JR. Patterns of intestinal schistosomiasis among mothers and young children from Lake Albert, Uganda: water contact and social networks inferred from wearable global positioning system dataloggers. Geospat Health. 2012;7(1):1-13.
1445. Sgarbieri UR, Fisberg M, Tone LG, Latorre Mdo R. Nutritional assessment and serum zinc and copper concentration among children with acute lymphocytic leukemia: a longitudinal study. Sao Paulo Med J. 2006;124(6):316-20.
1446. Shafei HF, AbdelDayem SM, Mohamed NH. Individualized homeopathy in a group of Egyptian asthmatic children. Homeopathy. 2012;101(4):224-30.
1447. Shafir T, Angulo-Barroso R, Calatroni A, Jimenez E, Lozoff B. Effects of iron deficiency in infancy on patterns of motor development over time. Hum Mov Sci. 2006;25(6):821-38.
1448. Shahimi F, Heaven P, Ciarrochi J. The Interrelations among the Perception of Parental Styles and Psychological Well-Being in Adolescence: A Longitudinal Study. Iran J Public Health. 2013;42(6):570-80.
1449. Shang XW, Liu AL, Zhang Q, Hu XQ, Du SM, Ma J, et al. Report on childhood obesity in China (9): sugar-sweetened beverages consumption and obesity. Biomed Environ Sci. 2012;25(2):125-32.
1450. Sharma V, Sharma R, Purohit BK. A longitudinal study of morbidity in children up to 5 years in an urban community. Indian J Med Res. 1979;69:457-66.
1451. Shaw DJ, Vercruysse J, Picquet M, Sambou B, Ly A. The effect of different treatment regimens on the epidemiology of seasonally transmitted Schistosoma haematobium infections in four villages in the Senegal River Basin, Senegal. Trans R Soc Trop Med Hyg. 1999;93(2):142-50.
1452. Shaw JG, Aggarwal N, Acosta LP, Jiz MA, Wu HW, Leenstra T, et al. Reduction in hookworm infection after praziquantel treatment among children and young adults in Leyte, the Philippines. Am J Trop Med Hyg. 2010;83(2):416-21.
1453. Shaw M, Lawlor DA, Najman JM. Teenage children of teenage mothers: psychological, behavioural and health outcomes from an Australian prospective longitudinal study. Soc Sci Med. 2006;62(10):2526-39.
1454. Sheffer ML, Grantham-McGregor SM, Ismail SJ. The social environment of malnourished children compared with that of other children in Jamaica. J Biosoc Sci. 1981;13(1):19-30.
1455. Shek DT. Predictors of perceived satisfaction with parental control in Chinese adolescents: a 3-year longitudinal study. Adolescence. 2008;43(169):153-64.
1456. Shek DT. Is subjective outcome evaluation related to objective outcome evaluation? Insights from a longitudinal study in Hong Kong. J Pediatr Adolesc Gynecol. 2014;27 Suppl:S50-6.
1457. Shek DT, Leung H. Do Adolescent Sexual Behavior and Intention to Engage in Sexual Behavior Change in High School Years in Hong Kong? J Pediatr Adolesc Gynecol. 2016;29(1 Suppl):S49-60.
1458. Shek DT, Ma CM. A Six-Year Longitudinal Study of Consumption of Pornographic Materials in Chinese Adolescents in Hong Kong. J Pediatr Adolesc Gynecol. 2016;29(1 Suppl):S12-21.
1459. Shek DT, Wu FK. The Project P.A.T.H.S. in Hong Kong: Work Done and Lessons Learned in a Decade. J Pediatr Adolesc Gynecol. 2016;29(1 Suppl):S3-s11.
1460. Shekhawat N, Mkocha H, Munoz B, Gaydos C, Dize L, Quinn TC, et al. Cohort and age effects of mass drug administration on prevalence of trachoma: a longitudinal study in rural Tanzania. Invest Ophthalmol Vis Sci. 2014;55(4):2307-14.
1461. Sheridan E, Wright J, Small N, Corry PC, Oddie S, Whibley C, et al. Risk factors for congenital anomaly in a multiethnic birth cohort: an analysis of the Born in Bradford study. Lancet. 2013;382(9901):1350-9.
1462. Sherman GG, Jones SA. Oral fluid human immunodeficiency virus tests: improved access to diagnosis for infants in poorly resourced prevention of mother to child transmission programs. Pediatr Infect Dis J. 2005;24(3):253-6.
1463. Shiao LW, Chiang TL. Adverse birth outcomes among native-born and foreign-born mothers in Taiwan: a population-based birth cohort study. BMC Pregnancy Childbirth. 2012;12:110.
1464. Shiff CJ. The value of incidence for the assessment of schistosomiasis control; a study in Southern Rhodesia. Bull World Health Organ. 1973;48(4):409-14.
1465. Shin M, Besser LM, Correa A. Prevalence of spina bifida among children and adolescents in metropolitan Atlanta. Birth Defects Res A Clin Mol Teratol. 2008;82(11):748-54.
1466. Shin M, Besser LM, Kucik JE, Lu C, Siffel C, Correa A. Prevalence of Down syndrome among children and adolescents in 10 regions of the United States. Pediatrics. 2009;124(6):1565-71.
1467. Shivoga WA, Moturi WN. Geophagia as a risk factor for diarrhoea. J Infect Dev Ctries. 2009;3(2):94-8.
1468. Shrestha PS, Shrestha SK, Bodhidatta L, Strand T, Shrestha B, Shrestha R, et al. Bhaktapur, Nepal: the MAL-ED birth cohort study in Nepal. Clin Infect Dis. 2014;59 Suppl 4:S300-3.
1469. Shukla A, Gaur P, Aggarwal A. Tenascin-C Levels, A Toll-like Receptor 4 Ligand, in Enthesitis-related Arthritis Category of Juvenile Idiopathic Arthritis: A Cross-sectional and Longitudinal Study. J Rheumatol. 2015;42(5):891-6.
1470. Silva EB, Grotto HZ, Vilela MM. [Clinical aspects and complete blood counts in children exposed to HIV-1: comparison between infected patients and seroreverters]. J Pediatr (Rio J). 2001;77(6):503-11.
1471. Silva LM, Silva RA, Silva AA, Bettiol H, Barbieri MA. Racial inequalities and perinatal health in the southeast region of Brazil. Braz J Med Biol Res. 2007;40(9):1187-94.
1472. Silveira FT, Lainson R, Pereira EA, de Souza AA, Campos MB, Chagas EJ, et al. A longitudinal study on the transmission dynamics of human Leishmania (Leishmania) infantum chagasi infection in Amazonian Brazil, with special reference to its prevalence and incidence. Parasitol Res. 2009;104(3):559-67.
1473. Silveira PP, Gaudreau H, Atkinson L, Fleming AS, Sokolowski MB, Steiner M, et al. Genetic Differential Susceptibility to Socioeconomic Status and Childhood Obesogenic Behavior: Why Targeted Prevention May Be the Best Societal Investment. JAMA Pediatr. 2016.
1474. Silveira PP, Portella AK, Kennedy JL, Gaudreau H, Davis C, Steiner M, et al. Association between the seven-repeat allele of the dopamine-4 receptor gene (DRD4) and spontaneous food intake in pre-school children. Appetite. 2014;73:15-22.
1475. Simeon DT, Grantham-McGregor SM, Walker SP, Powell CA. Effects of a hurricane on growth and morbidity in children from low-income families in Kingston, Jamaica. Trans R Soc Trop Med Hyg. 1993;87(5):526-8.
1476. Simoes EA, Mutyara K, Soh S, Agustian D, Hibberd ML, Kartasasmita CB. The epidemiology of respiratory syncytial virus lower respiratory tract infections in children less than 5 years of age in Indonesia. Pediatr Infect Dis J. 2011;30(9):778-84.
1477. Simondon KB, Simondon F. Age at introduction of complementary food and physical growth from 2 to 9 months in rural Senegal. Eur J Clin Nutr. 1997;51(10):703-7.
1478. Simondon KB, Simondon F, Simon I, Diallo A, Benefice E, Traissac P, et al. Preschool stunting, age at menarche and adolescent height: a longitudinal study in rural Senegal. Eur J Clin Nutr. 1998;52(6):412-8.
1479. Singh P, Kumar P, Rohatgi S, Basu S, Aneja S. Experience and Outcome of Children with Severe Acute Malnutrition Using Locally Prepared Therapeutic Diet. Indian J Pediatr. 2016;83(1):3-8.
1480. Siqueira LM, Brook JS. Tobacco use as a predictor of illicit drug use and drug-related problems in Colombian youth. J Adolesc Health. 2003;32(1):50-7.
1481. Sircar BK, Deb BC, Sengupta PG, Mondal S, De SP, Sen D, et al. A longitudinal study of diarrhoea among children in Calcutta communities. Indian J Med Res. 1984;80:546-50.
1482. Smit LA, Lenters V, Hoyer BB, Lindh CH, Pedersen HS, Liermontova I, et al. Prenatal exposure to environmental chemical contaminants and asthma and eczema in school-age children. Allergy. 2015;70(6):653-60.
1483. Smith KR, McCracken JP, Thompson L, Edwards R, Shields KN, Canuz E, et al. Personal child and mother carbon monoxide exposures and kitchen levels: methods and results from a randomized trial of woodfired chimney cookstoves in Guatemala (RESPIRE). J Expo Sci Environ Epidemiol. 2010;20(5):406-16.
1484. Smith SL. Skeletal age, dental age, and the maturation of KNM-WT 15000. Am J Phys Anthropol. 2004;125(2):105-20.
1485. SmithBattle L, Leonard VW. Adolescent mothers four years later: narratives of the self and visions of the future. ANS Adv Nurs Sci. 1998;20(3):36-49.
1486. Snieder H, Treiber FA. The Georgia Cardiovascular Twin Study. Twin Res. 2002;5(5):497-8.
1487. Snow RW, Howard SC, Mung'Ala-Odera V, English M, Molyneux CS, Waruiru C, et al. Paediatric survival and re-admission risks following hospitalization on the Kenyan coast. Trop Med Int Health. 2000;5(5):377-83.
1488. So LK, Dodd BJ. The acquisition of phonology by Cantonese-speaking children. J Child Lang. 1995;22(3):473-95.
1489. Sodeman WA, Jr. A longitudinal study of schistosome vector snail populations in Liberia. Am J Trop Med Hyg. 1979;28(3):531-8.
1490. Soe S, Khin Saw A, Htay A, Nay W, Tin A, Than S, et al. Premunition against Plasmodium falciparum in a malaria hyperendemic village in Myanmar. Trans R Soc Trop Med Hyg. 2001;95(1):81-4.
1491. Soenarto Y, Sebodo T, Ridho R, Alrasjid H, Rohde JE, Bugg HC, et al. Acute diarrhea and rotavirus infection in newborn babies and children in Yogyakarta, Indonesia, from June 1978 to June 1979. J Clin Microbiol. 1981;14(2):123-9.
1492. Sommer A, Tarwotjo I, Hussaini G, Susanto D, Soegiharto T. Incidence, prevalence, and scale of blinding malnutrition. Lancet. 1981;1(8235):1407-8.
1493. Soneji S, Sargent JD, Tanski SE, Primack BA. Associations between initial water pipe tobacco smoking and snus use and subsequent cigarette smoking: results from a longitudinal study of US adolescents and young adults. JAMA Pediatr. 2015;169(2):129-36.
1494. Song GR, Hu DM, Xu Y, Shao J, Wang ZY, Liu QG. Dynamic anthropometric changes in children as shown by longitudinal data for 2004-2009 from the city of Dalian, China. Ann Hum Biol. 2012;39(6):511-5.
1495. Song N, Shamssain M, Zhang J, Wu J, Fu C, Hao S, et al. Prevalence, severity and risk factors of asthma, rhinitis and eczema in a large group of Chinese schoolchildren. J Asthma. 2014;51(3):232-42.
1496. Song S, Su M, Kang C, Liu H, Zhang Y, McBride-Chang C, et al. Tracing children's vocabulary development from preschool through the school-age years: an 8-year longitudinal study. Dev Sci. 2015;18(1):119-31.
1497. Sordillo JE, Kelly R, Bunyavanich S, McGeachie M, Qiu W, Croteau-Chonka DC, et al. Genome-wide expression profiles identify potential targets for gene-environment interactions in asthma severity. J Allergy Clin Immunol. 2015;136(4):885-92.e2.
1498. Souza CT, Santos DC, Tolocka RE, Baltieri L, Gibim NC, Habechian FA. Assessment of global motor performance and gross and fine motor skills of infants attending day care centers. Rev Bras Fisioter. 2010;14(4):309-15.
1499. Souza R, Porten K, Nicholas S, Grais R. Outcomes for street children and youth under multidisciplinary care in a drop-in centre in Tegucigalpa, Honduras. Int J Soc Psychiatry. 2011;57(6):619-26.
1500. Sow O, Diallo AB, Haba F, Diot P, Boissinot E, Lemarie E. Acute respiratory infections in children: a community-based study comparing a primary health center and a pediatric unit, Republic of Guinea. Tuber Lung Dis. 1995;76(1):4-10.
1501. Sowell RL, Phillips KD, Seals B, Murdaugh C, Rush C. Incidence and correlates of physical violence among HIV-infected women at risk for pregnancy in the southeastern United States. J Assoc Nurses AIDS Care. 2002;13(2):46-58.
1502. Sowmyanarayanan TV, Mukhopadhya A, Gladstone BP, Sarkar R, Kang G. Investigation of a hepatitis A outbreak in children in an urban slum in Vellore, Tamil Nadu, using geographic information systems. Indian J Med Res. 2008;128(1):32-7.
1503. Spanier AJ, Kahn RS, Kunselman AR, Schaefer EW, Hornung R, Xu Y, et al. Bisphenol a exposure and the development of wheeze and lung function in children through age 5 years. JAMA Pediatr. 2014;168(12):1131-7.
1504. Speizer IS, Irani L, Barden-O'Fallon J, Levy J. Inconsistent fertility motivations and contraceptive use behaviors among women in Honduras. Reprod Health. 2009;6:19.
1505. Speizer IS, Kouwonou K, Mullen S, Vignikin E. Evaluation of the ATBEF Youth Centre in Lome, Togo. Afr J Reprod Health. 2004;8(3):38-54.
1506. Stams GJ, Juffer F, van IMH. Maternal sensitivity, infant attachment, and temperament in early childhood predict adjustment in middle childhood: the case of adopted children and their biologically unrelated parents. Dev Psychol. 2002;38(5):806-21.
1507. Stanek EJ, 3rd, Wafula EM, Onyango FE, Musia J. Characteristics related to the incidence and prevalence of acute respiratory tract infection in young children in Kenya. Clin Infect Dis. 1994;18(4):639-47.
1508. Stanton BF, Li X, Black MM, Ricardo I, Galbraith J, Feigelman S, et al. Longitudinal stability and predictability of sexual perceptions, intentions, and behaviors among early adolescent African-Americans. J Adolesc Health. 1996;18(1):10-9.
1509. Stanton BF, Li X, Kahihuata J, Fitzgerald AM, Neumbo S, Kanduuombe G, et al. Increased protected sex and abstinence among Namibian youth following a HIV risk-reduction intervention: a randomized, longitudinal study. Aids. 1998;12(18):2473-80.
1510. Starr JM. Peace Corps service as a turning point. Int J Aging Hum Dev. 1994;39(2):137-61.
1511. Stein AD, Wang M, Martorell R, Neufeld LM, Flores-Ayala R, Rivera JA, et al. Growth to age 18 months following prenatal supplementation with docosahexaenoic acid differs by maternal gravidity in Mexico. J Nutr. 2011;141(2):316-20.
1512. Stein AD, Wang M, Martorell R, Norris SA, Adair LS, Bas I, et al. Growth patterns in early childhood and final attained stature: data from five birth cohorts from low- and middle-income countries. Am J Hum Biol. 2010;22(3):353-9.
1513. Stein DJ, Koen N, Donald KA, Adnams CM, Koopowitz S, Lund C, et al. Investigating the psychosocial determinants of child health in Africa: The Drakenstein Child Health Study. J Neurosci Methods. 2015;252:27-35.
1514. Steiner RJ, Michael SL, Hall JE, Barrios LC, Robin L. Youth violence and connectedness in adolescence: what are the implications for later sexually transmitted infections? J Adolesc Health. 2014;54(3):312-8.e1.
1515. Steiner SA, Torres MR, Penna FJ, Gazzinelli BF, Corradi CG, Costa AS, et al. Chronic functional constipation in children: adherence and factors associated with drug treatment. J Pediatr Gastroenterol Nutr. 2014;58(5):598-602.
1516. Steinsland H, Valentiner-Branth P, Gjessing HK, Aaby P, Molbak K, Sommerfelt H. Protection from natural infections with enterotoxigenic Escherichia coli: longitudinal study. Lancet. 2003;362(9380):286-91.
1517. Stephenson LS, Crompton DW, Latham MC, Schulpen TW, Nesheim MC, Jansen AA. Relationships between Ascaris infection and growth of malnourished preschool children in Kenya. Am J Clin Nutr. 1980;33(5):1165-72.
1518. Sterling KL, Mermelstein R. Examining hookah smoking among a cohort of adolescent ever smokers. Nicotine Tob Res. 2011;13(12):1202-9.
1519. Sterling R, Checkley W, Gilman RH, Cabrera L, Sterling CR, Bern C, et al. Beyond birth-weight: early growth and adolescent blood pressure in a Peruvian population. PeerJ. 2014;2:e381.
1520. Sterling R, Miranda JJ, Gilman RH, Cabrera L, Sterling CR, Bern C, et al. Early anthropometric indices predict short stature and overweight status in a cohort of Peruvians in early adolescence. Am J Phys Anthropol. 2012;148(3):451-61.
1521. Stewart CP, Christian P, Schulze KJ, Shah US, Subedi G, LeClerq SC, et al. Size at birth is associated with blood pressure but not insulin resistance in 6-8 year old children in rural Nepal. J Dev Orig Health Dis. 2010;1(2):114-22.
1522. Stewien KE, da Cunha LC, Alvim Ade C, dos Reis Filho SA, Alvim MA, Brandao AA, et al. Rotavirus associated diarrhoea during infancy in the city of S. Luis (MA), Brazil: a two-year longitudinal study. Rev Inst Med Trop Sao Paulo. 1991;33(6):459-64.
1523. Stewien KE, Durigon EL, Tanaka H, Gilio AE, Baldacci ER. [Occurrence of human astrovirus in Sao Paulo City, Brazil]. Rev Saude Publica. 1991;25(2):157-8.
1524. Steyn K, de Wet T, Richter L, Cameron N, Levitt NS, Morrell C. Cardiovascular disease risk factors in 5-year-old urban South African children--the Birth to Ten Study. S Afr Med J. 2000;90(7):719-26.
1525. Stout SA, Espel EV, Sandman CA, Glynn LM, Davis EP. Fetal programming of children's obesity risk. Psychoneuroendocrinology. 2015;53:29-39.
1526. Sturchler D, Tanner M, Hanck A, Betschart B, Gautschi K, Weiss N, et al. A longitudinal study on relations of retinol with parasitic infections and the immune response in children of Kikwawila village, Tanzania. Acta Trop. 1987;44(2):213-27.
1527. Su PH, Chang CK, Lin CY, Chen HY, Liao PC, Hsiung CA, et al. Prenatal exposure to phthalate ester and pubertal development in a birth cohort in central Taiwan: a 12-year follow-up study. Environ Res. 2015;136:324-30.
1528. Su S, Wang X, Pollock JS, Treiber FA, Xu X, Snieder H, et al. Adverse childhood experiences and blood pressure trajectories from childhood to young adulthood: the Georgia stress and Heart study. Circulation. 2015;131(19):1674-81.
1529. Sucharita S, Dwarkanath P, Thomas T, Srinivasan K, Kurpad AV, Vaz M. Low maternal vitamin B12 status during pregnancy is associated with reduced heart rate variability indices in young children. Matern Child Nutr. 2014;10(2):226-33.
1530. Sucharita S, Thomas T, Sowmya S, Krishnamachari S, Kurpad AV, Vaz M. Subclinical vitamin B12 deficiency and heart rate variability across life cycle. Curr Aging Sci. 2016.
1531. Suci E. Child access to health services during the economic crisis: An Indonesian experience of the safety net program. Soc Sci Med. 2006;63(11):2912-25.
1532. Sudan M, Kheifets L, Arah O, Olsen J, Zeltzer L. Prenatal and Postnatal Cell Phone Exposures and Headaches in Children. Open Pediatr Med Journal. 2012;6(2012):46-52.
1533. Sudan M, Kheifets L, Arah OA, Olsen J. Cell phone exposures and hearing loss in children in the Danish National Birth Cohort. Paediatr Perinat Epidemiol. 2013;27(3):247-57.
1534. Sudan M, Kheifets LI, Arah OA, Divan HA, Olsen J. Complexities of sibling analysis when exposures and outcomes change with time and birth order. J Expo Sci Environ Epidemiol. 2014;24(5):482-8.
1535. Sulaiman FK, Haryanto IG, Hak S, Nakamura N, Sasaguri M, Ohishi M. Fifteen-Year Follow-Up Results of Presurgical Orthopedics Followed by Primary Correction for Unilateral Cleft Lip Nose in Program SEHATI in Indonesia. Cleft Palate Craniofac J. 2013;50(2):129-37.
1536. Sumbele IU, Samje M, Nkuo-Akenji T. A longitudinal study on anaemia in children with Plasmodium falciparum infection in the Mount Cameroon region: prevalence, risk factors and perceptions by caregivers. BMC Infect Dis. 2013;13:123.
1537. Sun H, Chen Z, Yan Y, Huang L, Wang M, Ji W. Epidemiology and clinical profiles of Mycoplasma pneumoniae infection in hospitalized infants younger than one year. Respir Med. 2015;109(6):751-7.
1538. Sundstrom A, Westerlund O, Mousavi-Nasab H, Adolfsson R, Nilsson LG. The relationship between marital and parental status and the risk of dementia. Int Psychogeriatr. 2014;26(5):749-57.
1539. Sung J, Hsu HC. Collaborative Mother-Toddler Communication and Theory of Mind Development at Age 4. J Appl Dev Psychol. 2014;35(5):381-91.
1540. Sungthong R, Mo-suwan L, Chongsuvivatwong V, Junjana C. Secular increases in weight, height and body mass index among school children of Hat Yai, Thailand: a 5 years follow-up study. Southeast Asian J Trop Med Public Health. 1999;30(3):532-8.
1541. Surkan PJ, Ettinger AK, Hock RS, Ahmed S, Strobino DM, Minkovitz CS. Early maternal depressive symptoms and child growth trajectories: a longitudinal analysis of a nationally representative US birth cohort. BMC Pediatr. 2014;14:185.
1542. Suwantika AA, Beutels P, Postma MJ. Cost-effectiveness of hepatitis A vaccination in Indonesia. Hum Vaccin Immunother. 2014;10(8):2342-9.
1543. Suwantika AA, Postma MJ. Effect of breastfeeding promotion interventions on cost-effectiveness of rotavirus immunization in Indonesia. BMC Public Health. 2013;13:1106.
1544. Suwantika AA, Tu HA, Postma MJ. Cost-effectiveness of rotavirus immunization in Indonesia: taking breastfeeding patterns into account. Vaccine. 2013;31(32):3300-7.
1545. Swahn MH, Bossarte RM. Assessing and quantifying high risk: comparing risky behaviors by youth in an urban, disadvantaged community with nationally representative youth. Public Health Rep. 2009;124(2):224-33.
1546. Swaminathan MC, Jyothi KK, Singh R, Madhavan S, Gopalan C. A SEMI-LONGITUDINAL STUDY OF GROWTH OF INDIAN CHILDREN AND THE RELATED FACTORS. Indian Pediatr. 1964;1:255-63.
1547. Swaminathan S, Thomas T, Kurpad AV, Vaz M. Dietary patterns in urban school children in South India. Indian Pediatr. 2007;44(8):593-6.
1548. Swart H, Hewstone M, Christ O, Voci A. Affective mediators of intergroup contact: a three-wave longitudinal study in South Africa. J Pers Soc Psychol. 2011;101(6):1221-38.
1549. Sztajnbok F, Boechat NL, Ribeiro SB, Oliveira SK, Sztajnbok DC, Sant'Anna CC. Tuberculin skin test and ELISPOT/T. SPOT.TB in children and adolescents with juvenile idiopathic arthritis. Pediatr Rheumatol Online J. 2014;12:17.
1550. Tagliaferro EP, Pereira AC, Meneghim Mde C, Ambrosano GM. Assessment of dental caries predictors in a seven-year longitudinal study. J Public Health Dent. 2006;66(3):169-73.
1551. Taha TE, Dadabhai SS, Sun J, Rahman MH, Kumwenda J, Kumwenda N. Child mortality levels and trends by HIV status in Blantyre, Malawi: 1989-2009. J Acquir Immune Defic Syndr. 2012;61(2):226-34.
1552. Takanashi K, Quyen DT, Le Hoa NT, Khan NC, Yasuoka J, Jimba M. Long-term impact of community-based information, education and communication activities on food hygiene and food safety behaviors in Vietnam: a longitudinal study. PLoS One. 2013;8(8):e70654.
1553. Tan X, Wang X, Chu H, Liu H, Yi X, Xiao Y. SFRP5 correlates with obesity and metabolic syndrome and increases after weight loss in children. Clin Endocrinol (Oxf). 2014;81(3):363-9.
1554. Tanaka H, Blas BL, Nosenas JS, Matsuda H, Hayashi Y, Santos AT, Jr. Longitudinal study on Schistosoma japonicum infections in the Philippines. 4. Effect of mass-chemotherapy with praziquantel on incidence at Dagami, Leyte. Jpn J Exp Med. 1985;55(4):161-5.
1555. Tanaka H, Blas BL, Nosenas JS, Matsuda H, Ishige M, Kamiya H, et al. Longitudinal study on Schistosoma japonicum infections in the Philippines. 3. Incidence and environmental modification at Dagami, Leyte. Jpn J Exp Med. 1983;53(2):87-94.
1556. Tang P, Chen Q, Lan Q, Chen Y, Yang H, An N, et al. Role of basophils in rheumatoid arthritis (Review). Exp Ther Med. 2015;9(5):1567-71.
1557. Tanner M, Burnier E, Mayombana C, Betschart B, de Savigny D, Marti HP, et al. Longitudinal study on the health status of children in a rural Tanzanian community: parasitoses and nutrition following control measures against intestinal parasites. Acta Trop. 1987;44(2):137-74.
1558. Tanner M, Degremont A, de Savigny D, Freyvogel TA, Mayombana C, Tayari S. Longitudinal study on the health status of children in Kikwawila village, Tanzania: study area and design. Acta Trop. 1987;44(2):119-36.
1559. Tanner S. Health and disease: exploring the relation between parasitic infections, child nutrition status, and markets. Am J Phys Anthropol. 2014;155(2):221-8.
1560. Tanner S, Leonard WR, Reyes-Garcia V. The consequences of linear growth stunting: influence on body composition among youth in the Bolivian Amazon. Am J Phys Anthropol. 2014;153(1):92-102.
1561. Tanoue Y, Oda S, Asano F, Kawashima K. Epidemiology of infantile autism in southern Ibaraki, Japan: differences in prevalence in birth cohorts. J Autism Dev Disord. 1988;18(2):155-66.
1562. Tao A, Zhou Q, Wang Y. Parental reactions to children's negative emotions: prospective relations to Chinese children's psychological adjustment. J Fam Psychol. 2010;24(2):135-44.
1563. Tao FB, Hao JH, Huang K, Su PY, Cheng DJ, Xing XY, et al. Cohort Profile: the China-Anhui Birth Cohort Study. Int J Epidemiol. 2013;42(3):709-21.
1564. Tao Y, Zhou Y, Ouyang Y, Lin H. Dynamics of oral microbial community profiling during severe early childhood caries development monitored by PCR-DGGE. Arch Oral Biol. 2013;58(9):1129-38.
1565. Tarrant M, Kwok MK, Lam TH, Leung GM, Schooling CM. Breast-feeding and childhood hospitalizations for infections. Epidemiology. 2010;21(6):847-54.
1566. Taulo F, Berry M, Tsui A, Makanani B, Kafulafula G, Li Q, et al. Fertility intentions of HIV-1 infected and uninfected women in Malawi: a longitudinal study. AIDS Behav. 2009;13 Suppl 1:20-7.
1567. Taye B, Enquselassie F, Tsegaye A, Amberbir A, Medhin G, Fogarty A, et al. Effect of early and current Helicobacter pylori infection on the risk of anaemia in 6.5-year-old Ethiopian children. BMC Infect Dis. 2015;15:270.
1568. Taylor HR, Siler JA, Mkocha HA, Munoz B, West S. The natural history of endemic trachoma: a longitudinal study. Am J Trop Med Hyg. 1992;46(5):552-9.
1569. Taylor RR, Allen SJ, Greenwood BM, Riley EM. IgG3 antibodies to Plasmodium falciparum merozoite surface protein 2 (MSP2): increasing prevalence with age and association with clinical immunity to malaria. Am J Trop Med Hyg. 1998;58(4):406-13.
1570. Teanpaisan R, Thitasomakul S, Piwat S, Thearmontree A, Pithpornchaiyakul W, Chankanka O. Longitudinal study of the presence of mutans streptococci and lactobacilli in relation to dental caries development in 3-24 month old Thai children. Int Dent J. 2007;57(6):445-51.
1571. Tellez-Rojo MM, Cantoral A, Cantonwine DE, Schnaas L, Peterson K, Hu H, et al. Prenatal urinary phthalate metabolites levels and neurodevelopment in children at two and three years of age. Sci Total Environ. 2013;461-462:386-90.
1572. ter Kuile FO, Terlouw DJ, Kariuki SK, Phillips-Howard PA, Mirel LB, Hawley WA, et al. Impact of permethrin-treated bed nets on malaria, anemia, and growth in infants in an area of intense perennial malaria transmission in western Kenya. Am J Trop Med Hyg. 2003;68(4 Suppl):68-77.
1573. Terblanche AP, Opperman L, Nel CM, Reinach SG, Tosen G, Cadman A. Preliminary results of exposure measurements and health effects of the Vaal Triangle Air Pollution Health Study. S Afr Med J. 1992;81(11):550-6.
1574. Thabet AA, Vostanis P. Post traumatic stress disorder reactions in children of war: a longitudinal study. Child Abuse Negl. 2000;24(2):291-8.
1575. Thame M. The Jamaican fetus--overview of various studies. West Indian Med J. 2012;61(4):323-30.
1576. Thame M, Osmond C, Wilks RJ, Bennett FI, McFarlane-Anderson N, Forrester TE. Blood pressure is related to placental volume and birth weight. Hypertension. 2000;35(2):662-7.
1577. Thananart M, Tori CD, Emavardhana T. A longitudinal study of psychosocial changes among Thai adolescents participating in a Buddhist ordination program for novices. Adolescence. 2000;35(138):285-93.
1578. Thandrayen K, Norris SA, Micklesfield LK, Pettifor JM. Heterogeneity of fracture pathogenesis in urban South African children: the birth to twenty cohort. J Bone Miner Res. 2011;26(12):2834-42.
1579. Thea DM, St Louis ME, Atido U, Kanjinga K, Kembo B, Matondo M, et al. A prospective study of diarrhea and HIV-1 infection among 429 Zairian infants. N Engl J Med. 1993;329(23):1696-702.
1580. Thitasomakul S, Piwat S, Thearmontree A, Chankanka O, Pithpornchaiyakul W, Madyusoh S. Risks for early childhood caries analyzed by negative binomial models. J Dent Res. 2009;88(2):137-41.
1581. Thitasomakul S, Thearmontree A, Piwat S, Chankanka O, Pithpornchaiyakul W, Teanpaisan R, et al. A longitudinal study of early childhood caries in 9- to 18-month-old Thai infants. Community Dent Oral Epidemiol. 2006;34(6):429-36.
1582. Thomas JE, Dale A, Bunn JE, Harding M, Coward WA, Cole TJ, et al. Early Helicobacter pylori colonisation: the association with growth faltering in The Gambia. Arch Dis Child. 2004;89(12):1149-54.
1583. Thomas RJ, Ramanujam K, Velusamy V, Puthupalayam Kaliappan S, Kattula D, Muliyil J, et al. Comparison of fieldworker interview and a pictorial diary method for recording morbidity of infants in semi-urban slums. BMC Public Health. 2015;15:43.
1584. Thompson CN, Tu le TP, Anders KL, Hieu NT, Vi LL, Chau NV, et al. The transfer and decay of maternal antibody against Shigella sonnei in a longitudinal cohort of Vietnamese infants. Vaccine. 2016;34(6):783-90.
1585. Thrasher JF, Sargent JD, Huang L, Arillo-Santillan E, Dorantes-Alonso A, Perez-Hernandez R. Does film smoking promote youth smoking in middle-income countries?: A longitudinal study among Mexican adolescents. Cancer Epidemiol Biomarkers Prev. 2009;18(12):3444-50.
1586. Thurnham DI, Migasena P, Vudhivai N, Supawan V. A longitudinal study on dietary and social influences on riboflavin status in pre-school children in northeast Thailand. Southeast Asian J Trop Med Public Health. 1971;2(4):552-63.
1587. Thysen SM, Byberg S, Pedersen M, Rodrigues A, Ravn H, Martins C, et al. BCG coverage and barriers to BCG vaccination in Guinea-Bissau: an observational study. BMC Public Health. 2014;14:1037.
1588. Tian W, Jia Z, Duan G, Liu W, Pan X, Guo Q, et al. Longitudinal study on health-related quality of life among child and adolescent survivors of the 2008 Sichuan earthquake. Qual Life Res. 2013;22(4):745-52.
1589. Timaeus IM. Stunting and obesity in childhood: a reassessment using longitudinal data from South Africa. Int J Epidemiol. 2012;41(3):764-72.
1590. Tischer C, Gehring U, Chen CM, Kerkhof M, Koppelman G, Sausenthaler S, et al. Respiratory health in children, and indoor exposure to (1,3)-beta-D-glucan, EPS mould components and endotoxin. Eur Respir J. 2011;37(5):1050-9.
1591. Titus-Ernstoff L, Dalton MA, Adachi-Mejia AM, Longacre MR, Beach ML. Longitudinal study of viewing smoking in movies and initiation of smoking by children. Pediatrics. 2008;121(1):15-21.
1592. Tomac N, Tuncer A, Saraclar Y, Adalioglu G. Efficacy of salmeterol in the treatment of childhood asthma. Acta Paediatr Jpn. 1996;38(5):489-94.
1593. Tone EB, Goodfellow S, Nowicki S, Jr. Father locus of control and child emotional and behavioral outcomes: a prospective study. J Genet Psychol. 2012;173(1):3-22.
1594. Tonglet R, Soron'gane M, Lembo M, Wa Mukalay M, Dramaix M, Hennart P. Evaluation of immunization coverage at local level. World Health Forum. 1993;14(3):275-81.
1595. Tonne CC, Whyatt RM, Camann DE, Perera FP, Kinney PL. Predictors of personal polycyclic aromatic hydrocarbon exposures among pregnant minority women in New York City. Environ Health Perspect. 2004;112(6):754-9.
1596. Torche F, Echevarria G. The effect of birthweight on childhood cognitive development in a middle-income country. Int J Epidemiol. 2011;40(4):1008-18.
1597. Toriola OO, Monyeki MA, Toriola AL. Two-year longitudinal health-related fitness, anthropometry and body composition status amongst adolescents in Tlokwe Municipality: The PAHL Study. Afr J Prim Health Care Fam Med. 2015;7(1):E1-7.
1598. Torok E, Gyarfas I, Csukas M. International collaborative study on juvenile hypertension. 1. Study procedures and screening data. Bull World Health Organ. 1981;59(2):295-304.
1599. Torriani DD, Ferro RL, Bonow ML, Santos IS, Matijasevich A, Barros AJ, et al. Dental caries is associated with dental fear in childhood: findings from a birth cohort study. Caries Res. 2014;48(4):263-70.
1600. Toselli S, Argnani L, Gualdi-Russo E. Growth of Chinese Italian infants in the first 2 years of life. Ann Hum Biol. 2005;32(1):15-29.
1601. Tran CD, Arredondo MM, Yoshida H. Differential effects of bilingualism and culture on early attention: a longitudinal study in the U.S., Argentina, and Vietnam. Front Psychol. 2015;6:795.
1602. Tran LT, Roos A, Fouche JP, Koen N, Woods RP, Zar HJ, et al. White Matter Microstructural Integrity and Neurobehavioral Outcome of HIV-Exposed Uninfected Neonates. Medicine (Baltimore). 2016;95(4):e2577.
1603. Tran TM, Li S, Doumbo S, Doumtabe D, Huang CY, Dia S, et al. An intensive longitudinal cohort study of Malian children and adults reveals no evidence of acquired immunity to Plasmodium falciparum infection. Clin Infect Dis. 2013;57(1):40-7.
1604. Trang NH, Hong TK, Dibley MJ. Active commuting to school among adolescents in Ho Chi Minh City, Vietnam: change and predictors in a longitudinal study, 2004 to 2009. Am J Prev Med. 2012;42(2):120-8.
1605. Trape JF, Rogier C, Konate L, Diagne N, Bouganali H, Canque B, et al. The Dielmo project: a longitudinal study of natural malaria infection and the mechanisms of protective immunity in a community living in a holoendemic area of Senegal. Am J Trop Med Hyg. 1994;51(2):123-37.
1606. Trape JF, Tall A, Diagne N, Ndiath O, Ly AB, Faye J, et al. Malaria morbidity and pyrethroid resistance after the introduction of insecticide-treated bednets and artemisinin-based combination therapies: a longitudinal study. Lancet Infect Dis. 2011;11(12):925-32.
1607. Trape JF, Tall A, Sokhna C, Ly AB, Diagne N, Ndiath O, et al. The rise and fall of malaria in a West African rural community, Dielmo, Senegal, from 1990 to 2012: a 22 year longitudinal study. Lancet Infect Dis. 2014;14(6):476-88.
1608. Treiber FA, Musante L, Kapuku G, Davis C, Litaker M, Davis H. Cardiovascular (CV) responsivity and recovery to acute stress and future CV functioning in youth with family histories of CV disease: a 4-year longitudinal study. Int J Psychophysiol. 2001;41(1):65-74.
1609. Treiman R, Pollo TC, Cardoso-Martins C, Kessler B. Do young children spell words syllabically? Evidence from learners of Brazilian Portuguese. J Exp Child Psychol. 2013;116(4):873-90.
1610. Trivers R, Manning J, Jacobson A. A longitudinal study of digit ratio (2D:4D) and other finger ratios in Jamaican children. Horm Behav. 2006;49(2):150-6.
1611. Tsang SK, Shek DT, Lam LL, Tang FL, Cheung PM. Brief report: application of the TEACCH program on Chinese pre-school children with autism--Does culture make a difference? J Autism Dev Disord. 2007;37(2):390-6.
1612. Tseng WS, Tao KT, Hsu J, Qiu JH, Li B, Goebert D. Longitudinal analysis of development among single and nonsingle children in Nanjing, China: ten-year follow-up study. J Nerv Ment Dis. 2000;188(10):701-7.
1613. Tsuyuoka R, Midzi SM, Dziva P, Makunike B. The acceptability of insecticide treated mosquito nets among community members in Zimbabwe. Cent Afr J Med. 2002;48(7-8):87-91.
1614. Tu HA, Rozenbaum MH, Coyte PC, Li SC, Woerdenbag HJ, Postma MJ. Health economics of rotavirus immunization in Vietnam: potentials for favorable cost-effectiveness in developing countries. Vaccine. 2012;30(8):1521-8.
1615. Tuljapurkar S, John AM. Population growth changes targets for immunization. Popul Today. 1995;23(1):5.
1616. Tulloch-Reid MK, Ferguson TS, Younger NO, Van den Broeck J, Boyne MS, Knight-Madden JM, et al. Appropriate waist circumference cut points for identifying insulin resistance in black youth: a cross sectional analysis of the 1986 Jamaica birth cohort. Diabetol Metab Syndr. 2010;2:68.
1617. Tupasi TE, de Leon LE, Lupisan S, Torres CU, Leonor ZA, Sunico ES, et al. Patterns of acute respiratory tract infection in children: a longitudinal study in a depressed community in Metro Manila. Rev Infect Dis. 1990;12 Suppl 8:S940-9.
1618. Turab A, Soofi SB, Ahmed I, Bhatti Z, Zaidi AK, Bhutta ZA. Demographic, socioeconomic, and health characteristics of the MAL-ED network study site in rural Pakistan. Clin Infect Dis. 2014;59 Suppl 4:S304-9.
1619. Turel O, Kisa A, McIntosh ED, Bakir M. Potential cost-effectiveness of pneumococcal conjugate vaccine (PCV) in Turkey. Value Health. 2013;16(5):755-9.
1620. Turner C, Turner P, Cararra V, Eh Lwe N, Watthanaworawit W, Day NP, et al. A high burden of respiratory syncytial virus associated pneumonia in children less than two years of age in a South East Asian refugee population. PLoS One. 2012;7(11):e50100.
1621. Turner C, Turner P, Carrara V, Burgoine K, Tha Ler Htoo S, Watthanaworawit W, et al. High rates of pneumonia in children under two years of age in a South East Asian refugee population. PLoS One. 2013;8(1):e54026.
1622. Turner P, Turner C, Jankhot A, Helen N, Lee SJ, Day NP, et al. A longitudinal study of Streptococcus pneumoniae carriage in a cohort of infants and their mothers on the Thailand-Myanmar border. PLoS One. 2012;7(5):e38271.
1623. Turner P, Turner C, Jankhot A, Phakaudom K, Nosten F, Goldblatt D. Field evaluation of culture plus latex sweep serotyping for detection of multiple pneumococcal serotype colonisation in infants and young children. PLoS One. 2013;8(7):e67933.
1624. ud Din Z, Emmett P, Steer C, Emond A. Growth outcomes of weight faltering in infancy in ALSPAC. Pediatrics. 2013;131(3):e843-9.
1625. Udhayakumar V, Kariuki S, Kolczack M, Girma M, Roberts JM, Oloo AJ, et al. Longitudinal study of natural immune responses to the Plasmodium falciparum apical membrane antigen (AMA-1) in a holoendemic region of malaria in western Kenya: Asembo Bay Cohort Project VIII. Am J Trop Med Hyg. 2001;65(2):100-7.
1626. Udonsi JK, Ogan VN. Assessment of the effectiveness of primary health care interventions in the control of three intestinal nematode infections in rural communities. Public Health. 1993;107(1):53-60.
1627. Umat C, Mukari SZ, Ezan NF, Din NC. Changes in auditory memory performance following the use of frequency-modulated system in children with suspected auditory processing disorders. Saudi Med J. 2011;32(8):818-24.
1628. Unni JC, Richard J. Infant feeding in urban south Indian families. Indian Pediatr. 1986;23(1):41-5.
1629. Upadhyay A, Mishra OP, Prasad R, Upadhyay SK, Schaefer F. Behavioural abnormalities in children with new-onset nephrotic syndrome receiving corticosteroid therapy: results of a prospective longitudinal study. Pediatr Nephrol. 2016;31(2):233-8.
1630. Usmanov RH, Kivela T. Predicted Trends in the Incidence of Retinoblastoma in the Asia-Pacific Region. Asia Pac J Ophthalmol (Phila). 2014;3(3):151-7.
1631. Vaidyanathan R. Development of forms and functions of interrogatives in children: a longitudinal study in Tamil. J Child Lang. 1988;15(3):533-49.
1632. Valadez V, Ysunza A, Ocharan-Hernandez E, Garrido-Bustamante N, Sanchez-Valerio A, Pamplona MC. Voice parameters and videonasolaryngoscopy in children with vocal nodules: a longitudinal study, before and after voice therapy. Int J Pediatr Otorhinolaryngol. 2012;76(9):1361-5.
1633. Valencia-Mendoza A, Bertozzi SM, Gutierrez JP, Itzler R. Cost-effectiveness of introducing a rotavirus vaccine in developing countries: the case of Mexico. BMC Infect Dis. 2008;8:103.
1634. Vallejos-Sanchez AA, Medina-Solis CE, Casanova-Rosado JF, Maupome G, Minaya-Sanchez M, Perez-Olivares S. Caries increment in the permanent dentition of Mexican children in relation to prior caries experience on permanent and primary dentitions. J Dent. 2006;34(9):709-15.
1635. Van den Broeck J, Meulemans W, Eeckels R. Nutritional assessment: the problem of clinical-anthropometrical mismatch. Eur J Clin Nutr. 1994;48(1):60-5.
1636. Van Den Ende C, Twisk JW, Monyeki KD. The relationship between BMI and dietary intake of primary school children from a rural area of South Africa: The Ellisras longitudinal study. Am J Hum Biol. 2014;26(5):701-6.
1637. Van der Brug M. Strategies to bring about change: a longitudinal study on challenges and coping strategies of orphans and vulnerable children and adolescents in Namibia. Afr J AIDS Res. 2012;11(3):273-82.
1638. van der Sande MA, Kaye S, Miles DJ, Waight P, Jeffries DJ, Ojuola OO, et al. Risk factors for and clinical outcome of congenital cytomegalovirus infection in a peri-urban West-African birth cohort. PLoS One. 2007;2(6):e492.
1639. van der Werff SD, Twisk JW, Wordemann M, Campos Ponce M, Diaz R, Junco Nunez FA, et al. Deworming is not a risk factor for the development of atopic diseases: a longitudinal study in Cuban school children. Clin Exp Allergy. 2013;43(6):665-71.
1640. van Heerden AC, Norris SA, Richter LM. Using mobile phones for adolescent research in low and middle income countries: preliminary findings from the birth to twenty cohort, South Africa. J Adolesc Health. 2010;46(3):302-4.
1641. Van Hook J, Balistreri KS. Immigrant generation, socioeconomic status, and economic development of countries of origin: a longitudinal study of body mass index among children. Soc Sci Med. 2007;65(5):976-89.
1642. Van Naarden K, Decoufle P, Caldwell K. Prevalence and characteristics of children with serious hearing impairment in metropolitan Atlanta, 1991-1993. Pediatrics. 1999;103(3):570-5.
1643. van Rossem L, Hafkamp-de Groen E, Jaddoe VW, Hofman A, Mackenbach JP, Raat H. The role of early life factors in the development of ethnic differences in growth and overweight in preschool children: a prospective birth cohort. BMC Public Health. 2014;14:722.
1644. van Stuijvenberg ME, Dhansay MA, Smuts CM, Lombard CJ, Jogessar VB, Benade AJ. Long-term evaluation of a micronutrient-fortified biscuit used for addressing micronutrient deficiencies in primary school children. Public Health Nutr. 2001;4(6):1201-9.
1645. Vanker A, Barnett W, Nduru PM, Gie RP, Sly PD, Zar HJ. Home environment and indoor air pollution exposure in an African birth cohort study. Sci Total Environ. 2015;536:362-7.
1646. Vanwambeke SO, van Benthem BH, Khantikul N, Burghoorn-Maas C, Panart K, Oskam L, et al. Multi-level analyses of spatial and temporal determinants for dengue infection. Int J Health Geogr. 2006;5:5.
1647. Vaseliu N, Carter AB, Kline NE, Kozinetz C, Cron SG, Matusa R, et al. Longitudinal study of the prevalence and prognostic implications of oral manifestations in romanian children infected with human immunodeficiency virus type 1. Pediatr Infect Dis J. 2005;24(12):1067-71.
1648. Vathanophas K, Sangchai R, Raktham S, Pariyanonda A, Thangsuvan J, Bunyaratabhandu P, et al. A community-based study of acute respiratory tract infection in Thai children. Rev Infect Dis. 1990;12 Suppl 8:S957-65.
1649. Vaz Jdos S, Kac G, Emmett P, Davis JM, Golding J, Hibbeln JR. Dietary patterns, n-3 fatty acids intake from seafood and high levels of anxiety symptoms during pregnancy: findings from the Avon Longitudinal Study of Parents and Children. PLoS One. 2013;8(7):e67671.
1650. Veena SR, Krishnaveni GV, Fall CH. Newborn size and body composition as predictors of insulin resistance and diabetes in the parents: Parthenon Birth Cohort Study, Mysore, India. Diabetes Care. 2012;35(9):1884-90.
1651. Veena SR, Krishnaveni GV, Karat SC, Osmond C, Fall CH. Testing the fetal overnutrition hypothesis; the relationship of maternal and paternal adiposity to adiposity, insulin resistance and cardiovascular risk factors in Indian children. Public Health Nutr. 2013;16(9):1656-66.
1652. Veena SR, Krishnaveni GV, Srinivasan K, Kurpad AV, Muthayya S, Hill JC, et al. Childhood cognitive ability: relationship to gestational diabetes mellitus in India. Diabetologia. 2010;53(10):2134-8.
1653. Veena SR, Krishnaveni GV, Srinivasan K, Wills AK, Hill JC, Kurpad AV, et al. Infant feeding practice and childhood cognitive performance in South India. Arch Dis Child. 2010;95(5):347-54.
1654. Veena SR, Krishnaveni GV, Srinivasan K, Wills AK, Muthayya S, Kurpad AV, et al. Higher maternal plasma folate but not vitamin B-12 concentrations during pregnancy are associated with better cognitive function scores in 9- to 10- year-old children in South India. J Nutr. 2010;140(5):1014-22.
1655. Veena SR, Krishnaveni GV, Wills AK, Hill JC, Karat SC, Fall CH. Glucose tolerance and insulin resistance in Indian children: relationship to infant feeding pattern. Diabetologia. 2011;54(10):2533-7.
1656. Veena SR, Krishnaveni GV, Wills AK, Kurpad AV, Muthayya S, Hill JC, et al. Association of birthweight and head circumference at birth to cognitive performance in 9- to 10-year-old children in South India: prospective birth cohort study. Pediatr Res. 2010;67(4):424-9.
1657. Vella V, Tomkins A, Borghesi A, Migliori GB, Oryem VY. Determinants of stunting and recovery from stunting in northwest Uganda. Int J Epidemiol. 1994;23(4):782-6.
1658. Venables PH, Liu J, Raine A, Mednick SA. Prenatal influenza exposure and delivery complications: implications for the development of schizophrenia. Fam Community Health. 2007;30(2):151-9.
1659. Verkuijl NE, Richter L, Norris SA, Stein A, Avan B, Ramchandani PG. Postnatal depressive symptoms and child psychological development at 10 years: a prospective study of longitudinal data from the South African Birth to Twenty cohort. Lancet Psychiatry. 2014;1(6):454-60.
1660. Vespa G, Constenla DO, Pepe C, Safadi MA, Berezin E, de Moraes JC, et al. Estimating the cost-effectiveness of pneumococcal conjugate vaccination in Brazil. Rev Panam Salud Publica. 2009;26(6):518-28.
1661. Victora CG, Adair L, Fall C, Hallal PC, Martorell R, Richter L, et al. Maternal and child undernutrition: consequences for adult health and human capital. Lancet. 2008;371(9609):340-57.
1662. Victora CG, Barros F, Lima RC, Horta BL, Wells J. Anthropometry and body composition of 18 year old men according to duration of breast feeding: birth cohort study from Brazil. Bmj. 2003;327(7420):901.
1663. Victora CG, Barros FC, Halpern R, Menezes AM, Horta BL, Tomasi E, et al. [Longitudinal study of the mother and child population in an urban region of southern Brazil, 1993: methodological aspects and preliminary results]. Rev Saude Publica. 1996;30(1):34-45.
1664. Victora CG, Barros FC, Kirkwood BR, Vaughan JP. Pneumonia, diarrhea, and growth in the first 4 y of life: a longitudinal study of 5914 urban Brazilian children. Am J Clin Nutr. 1990;52(2):391-6.
1665. Victora CG, Barros FC, Lima RC, Behague DP, Gon alves H, Horta BL, et al. The Pelotas birth cohort study, Rio Grande do Sul, Brazil, 1982-2001. Cad Saude Publica. 2003;19(5):1241-56.
1666. Victora CG, Barros FC, Martines JC, Beria JU, Vaughan JP. [Longitudinal study of children born in Pelotas, RS, Brazil in 1982. Methodology and preliminary results]. Rev Saude Publica. 1985;19(1):58-68.
1667. Victora CG, Barros FC, Vaughan JP, Teixeira AM. Birthweight and infant mortality: a longitudinal study of 5914 Brazilian children. Int J Epidemiol. 1987;16(2):239-45.
1668. Victora CG, Huttly SR, Barros FC, Vaughan JP. Caesarean section and duration of breast feeding among Brazilians. Arch Dis Child. 1990;65(6):632-4.
1669. Victora CG, Sibbritt D, Horta BL, Lima RC, Cole T, Wells J. Weight gain in childhood and body composition at 18 years of age in Brazilian males. Acta Paediatr. 2007;96(2):296-300.
1670. Vieira MA, Gadelha AA, Moriyama TS, Bressan RA, Bordin IA. Evaluating the effectiveness of a training program that builds teachers' capability to identify and appropriately refer middle and high school students with mental health problems in Brazil: an exploratory study. BMC Public Health. 2014;14:210.
1671. Vigil DC. Cultural variations in attention regulation: a comparative analysis of British and Chinese-immigrant populations. Int J Lang Commun Disord. 2002;37(4):433-58.
1672. Vijayaraghavan K, Sarma KV, Rao NP, Reddy V. Impact of massive doses of vitamin A on incidence of nutritional blindness. Lancet. 1984;2(8395):149-51.
1673. Vijverberg W. Discrete choices in a continuous time model: life-cycle time allocation and fertility decisions. Res Popul Econ. 1984;5:51-85.
1674. Viljoen M, Karlsson MO, Meyers TM, Gous H, Dandara C, Rheeders M. Influence of CYP2B6 516G>T polymorphism and interoccasion variability (IOV) on the population pharmacokinetics of efavirenz in HIV-infected South African children. Eur J Clin Pharmacol. 2012;68(4):339-47.
1675. Villalbi JR, Cayla JA, Iglesias B, Ferrer A, Casanas P. The evolution of tuberculosis infection among schoolchildren in Barcelona and the HIV epidemic. Tuber Lung Dis. 1994;75(2):105-9.
1676. Villar J, Papageorghiou AT, Pang R, Ohuma EO, Cheikh Ismail L, Barros FC, et al. The likeness of fetal growth and newborn size across non-isolated populations in the INTERGROWTH-21st Project: the Fetal Growth Longitudinal Study and Newborn Cross-Sectional Study. Lancet Diabetes Endocrinol. 2014;2(10):781-92.
1677. Virani N. Growth patterns and secular trends over four decades in the dynamics of height growth of Indian boys and girls in Sri Aurobindo Ashram: a cohort study. Ann Hum Biol. 2005;32(3):259-82.
1678. Vitzthum VJ. Fifty fertile years: anthropologists' studies of reproduction in high altitude natives. Am J Hum Biol. 2013;25(2):179-89.
1679. Vlassoff C. Fertility intentions and subsequent behavior: a longitudinal study in rural India. Stud Fam Plann. 1990;21(4):216-25.
1680. Vlassoff C. Desire for sons and subsequent fertility in rural India. A 20-year longitudinal study. J Biosoc Sci. 2012;44(3):345-56.
1681. von Linstow ML, Rosenfeldt V, Lindberg E, Jensen L, Hedman L, Li X, et al. Absence of novel human parvovirus (PARV4) in Danish mothers and children. J Clin Virol. 2015;65:23-5.
1682. Vu LT, Muhajarine N. Neighbourhood effects on hospitalization in early childhood. Can J Public Health. 2010;101(2):119-23.
1683. Vuksanovic J, Bjekic J. Developmental relationship between language and joint attention in late talkers. Res Dev Disabil. 2013;34(8):2360-8.
1684. Vuksanovic JR. Relationship between social interaction bids and language in late talking children. Int J Speech Lang Pathol. 2015:1-10.
1685. Wachs TD, Moussa W, Bishry Z, Yunis F, Sobhy A, McCabe G, et al. Relations between nutrition and cognitive performance in Egyptian toddlers. Intelligence. 1993;17(2):151-72.
1686. Wagner G, Koram K, McGuinness D, Bennett S, Nkrumah F, Riley E. High incidence of asymptomatic malara infections in a birth cohort of children less than one year of age in Ghana, detected by multicopy gene polymerase chain reaction. Am J Trop Med Hyg. 1998;59(1):115-23.
1687. Wagstaff L, Reinach SG, Richardson BD, Mkhasibe C, de Vries G. Anthropometrically determined nutritional status and the school performance of black urban primary school children. Hum Nutr Clin Nutr. 1987;41(4):277-86.
1688. Wakeham K, Webb EL, Sebina I, Nalwoga A, Muhangi L, Miley W, et al. Risk factors for seropositivity to Kaposi sarcoma-associated herpesvirus among children in Uganda. J Acquir Immune Defic Syndr. 2013;63(2):228-33.
1689. Waldfogel J, Washbrook E. Early Years Policy. Child Dev Res. 2011;2011.
1690. Walker SP, Powell CA, Grantham-McGregor SM. Dietary intakes and activity levels of stunted and non-stunted children in Kingston, Jamaica. Part 1. Dietary intakes. Eur J Clin Nutr. 1990;44(7):527-34.
1691. Wandalsen GF, Chong-Neto HJ, de Souza FS, Sole D, Bacharier LB. Early weight gain and the development of asthma and atopy in children. Curr Opin Allergy Clin Immunol. 2014;14(2):126-30.
1692. Wang H, Leung GM, Schooling CM. Life course adiposity and adolescent depressive symptoms among Hong Kong adolescents. J Adolesc Health. 2014;55(3):408-14.
1693. Wang H, Leung GM, Schooling CM. Adiposity and early adolescent emotional/behavioral problems. J Pediatr. 2015;166(6):1404-9.e1-2.
1694. Wang H, Leung GM, Schooling CM. Life course body mass index and adolescent self-esteem: Evidence from Hong Kong's "Children of 1997" Birth Cohort. Obesity (Silver Spring). 2015;23(2):429-35.
1695. Wang IJ, Karmaus WJ, Chen SL, Holloway JW, Ewart S. Effects of phthalate exposure on asthma may be mediated through alterations in DNA methylation. Clin Epigenetics. 2015;7(1):27.
1696. Wang IJ, Lin CC, Lin YJ, Hsieh WS, Chen PC. Early life phthalate exposure and atopic disorders in children: a prospective birth cohort study. Environ Int. 2014;62:48-54.
1697. Wang IJ, Wen HJ, Chiang TL, Lin SJ, Guo YL. Maternal psychological problems increased the risk of childhood atopic dermatitis. Pediatr Allergy Immunol. 2015.
1698. Wang IJ, Wu LS, Lockett GA, Karmaus WJ. TSLP polymorphisms, allergen exposures, and the risk of atopic disorders in children. Ann Allergy Asthma Immunol. 2016;116(2):139-45.e1.
1699. Wang J, Zhu Y, Jing J, Chen Y, Mai J, Wong SH, et al. Relationship of BMI to the incidence of hypertension: a 4 years' cohort study among children in Guangzhou, 2007-2011. BMC Public Health. 2015;15:782.
1700. Wang JY, Lei HY, Hsieh KH. The effect of immunotherapy on interleukin-1 and tumor necrosis factor production of monocytes in asthmatic children. J Asthma. 1992;29(3):193-201.
1701. Wang LY, Chyen D, Lee S, Lowry R. The association between body mass index in adolescence and obesity in adulthood. J Adolesc Health. 2008;42(5):512-8.
1702. Wang LY, Michael SL. Long-term health and medical cost impact of smoking prevention in adolescence. J Adolesc Health. 2015;56(2):160-6.
1703. Wang Q. Emotion knowledge and autobiographical memory across the preschool years: a cross-cultural longitudinal investigation. Cognition. 2008;108(1):117-35.
1704. Wang Q, Pomerantz EM, Chen H. The role of parents' control in early adolescents' psychological functioning: a longitudinal investigation in the United States and China. Child Dev. 2007;78(5):1592-610.
1705. Wang SS, FitzSimmons SC, O'Leary LA, Rock MJ, Gwinn ML, Khoury MJ. Early diagnosis of cystic fibrosis in the newborn period and risk of Pseudomonas aeruginosa acquisition in the first 10 years of life: A registry-based longitudinal study. Pediatrics. 2001;107(2):274-9.
1706. Wang SS, O'Leary LA, Fitzsimmons SC, Khoury MJ. The impact of early cystic fibrosis diagnosis on pulmonary function in children. J Pediatr. 2002;141(6):804-10.
1707. Wang ST, Wang CJ, Huang CC, Lin CH. Neurodevelopment of surviving infants at age two years, with a birthweight less than 2000 g and cared for in neonatal intensive care units (NICU)--results from a population based longitudinal study in Taiwan. Public Health. 1998;112(5):331-6.
1708. Wang WJ, Li YH, Bian JY. [An eight-year longitudinal study for caries status on primary and permanent dentitions in Beijing children]. Zhonghua Kou Qiang Yi Xue Za Zhi. 2003;38(4):279-81.
1709. Wang X, Poole JC, Treiber FA, Harshfield GA, Hanevold CD, Snieder H. Ethnic and gender differences in ambulatory blood pressure trajectories: results from a 15-year longitudinal study in youth and young adults. Circulation. 2006;114(25):2780-7.
1710. Wang X, Sun Y, An J, Hao JH, Tao FB. [Gender difference on depressive symptoms among Chinese children and adolescents]. Zhonghua Liu Xing Bing Xue Za Zhi. 2013;34(9):893-6.
1711. Wang Y, Liu G, Caggana M, Kennedy J, Zimmerman R, Oyeku SO, et al. Mortality of New York children with sickle cell disease identified through newborn screening. Genet Med. 2015;17(6):452-9.
1712. Warfa O, Njai D, Ahmed L, Admani B, Were F, Wamalwa D, et al. Evaluating the level of adherence to Ministry of Health guidelines in the management of severe acute malnutrition at Garissa Provincial General Hospital, Garissa, Kenya. Pan Afr Med J. 2014;17:214.
1713. Warrington S, Storey DM. Comparative studies on Asian and Caucasian children. 2: Nutrition, feeding practices and health. Eur J Clin Nutr. 1988;42(1):69-79.
1714. Warrington S, Storey DM. Comparative studies on Asian and Caucasian children. 1: Growth. Eur J Clin Nutr. 1988;42(1):61-7.
1715. Waterlow JC. Introduction. Causes and mechanisms of linear growth retardation (stunting). Eur J Clin Nutr. 1994;48 Suppl 1:S1-4.
1716. Watkins DJ, Tellez-Rojo MM, Ferguson KK, Lee JM, Solano-Gonzalez M, Blank-Goldenberg C, et al. In utero and peripubertal exposure to phthalates and BPA in relation to female sexual maturation. Environ Res. 2014;134:233-41.
1717. Way SM. School discipline and disruptive classroom behavior: the moderating effects of student perceptions. Sociol Q. 2011;52(3):346-75.
1718. Weden MM, Brownell PB, Rendall MS, Lau C, Fernandes M, Nazarov Z. Parent-reported height and weight as sources of bias in survey estimates of childhood obesity. Am J Epidemiol. 2013;178(3):461-73.
1719. Wegienka G, Havstad S, Zoratti EM, Kim H, Ownby DR, Johnson CC. Association between vitamin D levels and allergy-related outcomes vary by race and other factors. J Allergy Clin Immunol. 2015;136(5):1309-14.e1-4.
1720. Weiderpass E, Barros FC, Victora CG, Tomasi E, Halpern R. [Incidence and duration of breast-feeding by type of delivery: a longitudinal study in southeastern of Brazil]. Rev Saude Publica. 1998;32(3):225-31.
1721. Weiss N, Karam M. Humoral immune responses in human onchocerciasis: detection of serum antibodies in early infections. Ciba Found Symp. 1987;127:180-8.
1722. Weizhong L, Zhikuan Y, Wen L, Xiang C, Jian G. A longitudinal study on the relationship between myopia development and near accommodation lag in myopic children. Ophthalmic Physiol Opt. 2008;28(1):57-61.
1723. Wells JC, Hallal PC, Reichert FF, Menezes AM, Araujo CL, Victora CG. Sleep patterns and television viewing in relation to obesity and blood pressure: evidence from an adolescent Brazilian birth cohort. Int J Obes (Lond). 2008;32(7):1042-9.
1724. Wennen-van der Mey CA. A longitudinal study of children at Igbo-Ora, Nigeria. Trop Geogr Med. 1968;20(4):335-41.
1725. West SK, Munoz B, Lynch M, Kayongoya A, Mmbaga BB, Taylor HR. Risk factors for constant, severe trachoma among preschool children in Kongwa, Tanzania. Am J Epidemiol. 1996;143(1):73-8.
1726. West SK, Munoz BE, Mkocha H, Gaydos C, Quinn T. Risk of Infection with Chlamydia trachomatis from Migrants to Communities Undergoing Mass Drug Administration for Trachoma Control. Ophthalmic Epidemiol. 2015;22(3):170-5.
1727. West SK, Stare D, Mkocha H, Munoz B, Gaydos C, Quinn TC. Do infants increase the risk of re-emergent infection in households after mass drug administration for trachoma? Invest Ophthalmol Vis Sci. 2011;52(8):6040-2.
1728. Westney OE, Jenkins RR, Butts JD, Williams I. Sexual development and behavior in black preadolescents. Adolescence. 1984;19(75):557-68.
1729. Wheeler E, Tan SP. Trends in the growth of ethnic Chinese children living in London. Ann Hum Biol. 1983;10(5):441-8.
1730. Whitmore AS, Romski MA, Sevcik RA. Early augmented language intervention for children with developmental delays: potential secondary motor outcomes. Augment Altern Commun. 2014;30(3):200-12.
1731. Wickrama KA, Kwon JA, Oshri A, Lee TK. Early socioeconomic adversity and young adult physical illness: the role of body mass index and depressive symptoms. J Adolesc Health. 2014;55(4):556-63.
1732. Wickrama KA, Simons LG, Baltimore D. The influence of ethnicity and adverse life experiences during adolescence on young adult socioeconomic attainment: the moderating role of education. J Youth Adolesc. 2012;41(11):1472-87.
1733. Wickrama KK, Lee TK, O'Neal CW. Mothers' marital history and the physical and mental health of young adults: an investigation over the early life course. J Adolesc. 2013;36(6):1039-51.
1734. Wickrama KK, O'Neal CW, Lee TK. Early community context, genes, and youth body mass index trajectories: an investigation of gene-community interplay over early life course. J Adolesc Health. 2013;53(3):328-34.
1735. Wickrama KK, O'Neal CW, Lee TK, Wickrama T. Early socioeconomic adversity, youth positive development, and young adults' cardio-metabolic disease risk. Health Psychol. 2015;34(9):905-14.
1736. Wickrama KK, O'Neal CW, Oshri A. Are stressful developmental processes of youths leading to health problems amplified by genetic polymorphisms? The case of body mass index. J Youth Adolesc. 2014;43(7):1096-109.
1737. Wignyosumarto S, Mukhlas M, Shirataki S. Epidemiological and clinical study of autistic children in Yogyakarta, Indonesia. Kobe J Med Sci. 1992;38(1):1-19.
1738. Willcox M, Bjorkman A, Brohult J. Falciparum malaria and beta-thalassaemia trait in northern Liberia. Ann Trop Med Parasitol. 1983;77(4):335-47.
1739. Willgerodt MA. Family and peer influences on adjustment among Chinese, Filipino, and White youth. Nurs Res. 2008;57(6):395-405.
1740. Willgerodt MA, Thompson EA. The influence of ethnicity and generational status on parent and family relations among Chinese and Filipino adolescents. Public Health Nurs. 2005;22(6):460-71.
1741. Willgerodt MA, Thompson EA. Ethnic and generational influences on emotional distress and risk behaviors among Chinese and Filipino American adolescents. Res Nurs Health. 2006;29(4):311-24.
1742. Williams BA, Kidane T, Chirwa G, Tesfaye N, Prescott MR, Scotney ST, et al. The composition of demand for newly launched vaccines: results from the pneumococcal and rotavirus vaccine introductions in Ethiopia and Malawi. Health Policy Plan. 2016.
1743. Williams KD, Blangero J, Mahaney MC, Subedi J, Jha B, Williams-Blangero S, et al. Axial quantitative ultrasound assessment of pediatric bone quality in eastern Nepal. Osteoporos Int. 2015;26(9):2319-28.
1744. Williams KD, Nahhas RW, Cottom CR, Lawrence S, Subedi J, Jha B, et al. Evaluation of qualitative methods for phenotyping brachymesophalangia-V from radiographs of children. Am J Hum Biol. 2012;24(1):68-73.
1745. Wills TA, Knight R, Sargent JD, Gibbons FX, Pagano I, Williams RJ. Longitudinal study of e-cigarette use and onset of cigarette smoking among high school students in Hawaii. Tob Control. 2016.
1746. Wilopo SA, Kilgore P, Kosen S, Soenarto Y, Aminah S, Cahyono A, et al. Economic evaluation of a routine rotavirus vaccination programme in Indonesia. Vaccine. 2009;27 Suppl 5:F67-74.
1747. Winder NR, Krishnaveni GV, Hill JC, Karat CL, Fall CH, Veena SR, et al. Placental programming of blood pressure in Indian children. Acta Paediatr. 2011;100(5):653-60.
1748. Withers M, Tavrow P, Abe D. Who meets their intentions to stop childbearing? Results of a longitudinal study in rural eastern Bali, Indonesia. Health Care Women Int. 2012;33(9):814-32.
1749. Withers MH, Tavrow P, Adinata NA. Do ambivalent women have an unmet need for family planning? A longitudinal study from Bali, Indonesia. Womens Health Issues. 2011;21(6):444-9.
1750. Wong CS, Pierce CB, Cole SR, Warady BA, Mak RH, Benador NM, et al. Association of proteinuria with race, cause of chronic kidney disease, and glomerular filtration rate in the chronic kidney disease in children study. Clin J Am Soc Nephrol. 2009;4(4):812-9.
1751. Wong HM, Peng SM, King NM, McGrath C. Infant Growth and the Occurrence of Developmental Defects of Enamel in 12-Year-Olds. Caries Res. 2015;49(6):575-82.
1752. Wong HM, Peng SM, Wen YF, King NM, McGrath CP. Risk factors of developmental defects of enamel--a prospective cohort study. PLoS One. 2014;9(10):e109351.
1753. Wong MC, Lu HX, Lo EC. Caries increment over 2 years in preschool children: a life course approach. Int J Paediatr Dent. 2012;22(2):77-84.
1754. Wu CM, Kung PT, Li CI, Tsai WC. The difference in medical utilization and associated factors between children and adolescents with and without autism spectrum disorders. Res Dev Disabil. 2014;36c:78-86.
1755. Wu J, Ren J, Li Y, Wu Y, Gao E. Do Biochemical Markers and Apa I Polymorphism in IGF-II Gene Play a Role in the Association of Birth Weight and Later BMI? Iran J Public Health. 2013;42(5):480-8.
1756. Wu JC, Bradley RH, Chiang TL. Cross-border marriage and disparities in early childhood development in a population-based birth cohort study: the mediation of the home environment. Child Care Health Dev. 2012;38(4):595-603.
1757. Wu KY, Sheu MM, Huang WL, Wang HZ, Chen CW. Ocular refraction and its components among younger children in Kaohsiung: a 4-year longitudinal study. Gaoxiong Yi Xue Ke Xue Za Zhi. 1991;7(3):120-5.
1758. Wu L, Delva J. The effect of computer usage in internet cafe on cigarette smoking and alcohol use among chinese adolescents and youth: a longitudinal study. Int J Environ Res Public Health. 2012;9(2):496-510.
1759. Wu W, Sun C, Jiang M, Xu Y, Zhang GH, Liu CB, et al. [Long-term efficacy of vaccination against hepatitis B in newborns: 13 years' follow-up]. Zhonghua Shi Yan He Lin Chuang Bing Du Xue Za Zhi. 2001;15(3):239-41.
1760. Wu YL, Chen J, Yang LS, Ding XX, Yang HY, Sun YH. Change and associated factors of self-esteem among children in rural China: A two-year longitudinal study. Psychol Health Med. 2015;20(8):879-88.
1761. Wu YL, Zhao X, Ding XX, Yang HY, Qian ZZ, Feng F, et al. A prospective study of psychological resilience and depression among left-behind children in China. J Health Psychol. 2015.
1762. Wyatt RG, Yolken RH, Urrutia JJ, Mata L, Greenberg HB, Chanock RM, et al. Diarrhea associated with rotavirus in rural Guatemala: a longitudinal study of 24 infants and young children. Am J Trop Med Hyg. 1979;28(2):325-8.
1763. Wylie J, Jordan JA, Mulhern G. Strategic development in exact calculation: group and individual differences in four achievement subtypes. J Exp Child Psychol. 2012;113(1):112-30.
1764. Xiang F, He M, Morgan IG. Annual changes in refractive errors and ocular components before and after the onset of myopia in Chinese children. Ophthalmology. 2012;119(7):1478-84.
1765. Xiao L, Koritzky G, Johnson CA, Bechara A. The cognitive processes underlying affective decision-making predicting adolescent smoking behaviors in a longitudinal study. Front Psychol. 2013;4:685.
1766. Xie C, Wang Y, Li X, Wen X. Childhood Growth Trajectories of Etiological Subgroups of Large for Gestational Age Newborns. J Pediatr. 2015.
1767. Xu B, Jarvelin MR, Xu X, Wang Z, Qin H, Rimpela A. Maternal menstrual history and small-for-gestational-age births in a population-based Chinese birth cohort. Early Hum Dev. 1997;49(3):183-92.
1768. Xu J, Hu H, Wright R, Sanchez BN, Schnaas L, Bellinger DC, et al. Prenatal Lead Exposure Modifies the Impact of Maternal Self-Esteem on Children's Inattention Behavior. J Pediatr. 2015;167(2):435-41.
1769. Xu X, Guo ZP, Wang WP, Karlberg J. [Longitudinal study on the age at childhood onset in children from Shanghai and its effects on child growth]. Zhonghua Er Ke Za Zhi. 2004;42(12):902-7.
1770. Xu X, Wang WP, Guo ZP, Cheung YB, Karlberg J. Seasonality of growth in Shanghai infants (n=4128) born in 11 consecutive years. Eur J Clin Nutr. 2001;55(8):714-25.
1771. Yach D, Cameron N, Padayachee N, Wagstaff L, Richter L, Fonn S. Birth to ten: child health in South Africa in the 1990s. Rationale and methods of a birth cohort study. Paediatr Perinat Epidemiol. 1991;5(2):211-33.
1772. Yadav RS, Sharma VP, Ghosh SK, Kumar A. Quartan malaria--an investigation on the incidence of Plasmodium malariae in Bisra PHC, District Sundargarh, Orissa. Indian J Malariol. 1990;27(2):85-94.
1773. Yang H, Einspieler C, Shi W, Marschik PB, Wang Y, Cao Y, et al. Cerebral palsy in children: movements and postures during early infancy, dependent on preterm vs. full term birth. Early Hum Dev. 2012;88(10):837-43.
1774. Yang H, Ma W, Gong D, Hu J, Yao D. A longitudinal study on children's music training experience and academic development. Sci Rep. 2014;4:5854.
1775. Yang Y, Liu YH, Fu MF, Li CL, Wang LY, Wang Q, et al. Home-based Early Intervention on Auditory and Speech Development in Mandarin-speaking Deaf Infants and Toddlers with Chronological Aged 7-24 Months. Chin Med J (Engl). 2015;128(16):2202-7.
1776. Yang Z, Lan W, Liu W, Chen X, Nie H, Yu M, et al. Association of ocular dominance and myopia development: a 2-year longitudinal study. Invest Ophthalmol Vis Sci. 2008;49(11):4779-83.
1777. Yao SH, Mao JH, Xia YH, Wang DY, Chen YF, Fang CQ, et al. [Clinical application of tacrolimus with low-dose prednisone in 21 children with steroid-resistant nephrotic syndrome]. Zhonghua Er Ke Za Zhi. 2011;49(11):825-8.
1778. Yap KL, Yasmin AM, Wong YH, Ooi YE, Tan SC, Jegathesan M, et al. A one year community-based study on the incidence of diarrhoea and rotavirus infection in urban and suburban Malaysian children. Med J Malaysia. 1992;47(4):303-8.
1779. Yarnell LM, Sargeant MN, Prescott CA, Tilley JL, Farver JA, Mednick SA, et al. Measurement invariance of internalizing and externalizing behavioral syndrome factors in a non-Western sample. Assessment. 2013;20(5):642-55.
1780. Yavuz B, Bal Yilmaz H. Investigation of the effects of planned mouth care education on the degree of oral mucositis in pediatric oncology patients. J Pediatr Oncol Nurs. 2015;32(1):47-56.
1781. Ye Y, Traore C, Meissner P, Coulibaly B, Becher H, Muller O. Ability of mothers to diagnose fever and anaemia in their young children, in a malaria-endemic region of West Africa. Ann Trop Med Parasitol. 2007;101(4):297-303.
1782. Yeatman SE. The impact of HIV status and perceived status on fertility desires in rural Malawi. AIDS Behav. 2009;13 Suppl 1:12-9.
1783. Yeung PS, Ho CS, Chan DW, Chung KK. What are the early indicators of persistent word reading difficulties among Chinese readers in elementary grades? Dyslexia. 2014;20(2):119-45.
1784. Yiengprugsawan V, Caldwell BK, Lim LL, Seubsman SA, Sleigh AC. Lifecourse Urbanization, Social Demography, and Health Outcomes among a National Cohort of 71,516 Adults in Thailand. Int J Popul Res. 2011;2011.
1785. Yoon PW, Black RE, Moulton LH, Becker S. Effect of not breastfeeding on the risk of diarrheal and respiratory mortality in children under 2 years of age in Metro Cebu, The Philippines. Am J Epidemiol. 1996;143(11):1142-8.
1786. Yoon PW, Black RE, Moulton LH, Becker S. The effect of malnutrition on the risk of diarrheal and respiratory mortality in children < 2 y of age in Cebu, Philippines. Am J Clin Nutr. 1997;65(4):1070-7.
1787. Yoshida LM, Suzuki M, Thiem VD, Smith WP, Tsuzuki A, Huong VT, et al. Population based cohort study for pediatric infectious diseases research in Vietnam. Trop Med Health. 2014;42(2 Suppl):47-58.
1788. Yount KM. Provider bias in the treatment of diarrhea among boys and girls attending public facilities in Minia, Egypt. Soc Sci Med. 2003;56(4):753-68.
1789. Yu L, Shek DT. Internet addiction in Hong Kong adolescents: a three-year longitudinal study. J Pediatr Adolesc Gynecol. 2013;26(3 Suppl):S10-7.
1790. Yu Y, Li X, Zhang L, Zhao J, Zhao G, Zheng Y, et al. Domestic chores workload and depressive symptoms among children affected by HIV/AIDS in China. AIDS Care. 2013;25(5):632-9.
1791. Yu Z, Sun JQ, Haas JD, Gu Y, Li Z, Lin X. Macrosomia is associated with high weight-for-height in children aged 1-3 years in Shanghai, China. Int J Obes (Lond). 2008;32(1):55-60.
1792. Yucel O, Kinik ST, Aka S. Diagnosis of a trend towards obesity in preschool children: a longitudinal study. Eur J Pediatr. 2011;170(6):751-6.
1793. Zahran AM, Elsayh KI, Saad K, Embaby M, Ali AM. Regulatory B cells (CD19(+)CD38(hi)CD24(hi)) in alloimmunized and non-alloimmunized children with beta-thalassemia major. Blood Cells Mol Dis. 2016;57:91-6.
1794. Zakzuk J, Acevedo N, Cifuentes L, Bornacelly A, Sanchez J, Ahumada V, et al. Early life IgE responses in children living in the tropics: a prospective analysis. Pediatr Allergy Immunol. 2013;24(8):788-97.
1795. Zaman K, Baqui AH, Yunus M, Sack RB, Bateman OM, Chowdhury HR, et al. Association between nutritional status, cell-mediated immune status and acute lower respiratory infections in Bangladeshi children. Eur J Clin Nutr. 1996;50(5):309-14.
1796. Zaman K, Baqui AH, Yunus M, Sack RB, Bateman OM, Chowdhury HR, et al. Acute respiratory infections in children: a community-based longitudinal study in rural Bangladesh. J Trop Pediatr. 1997;43(3):133-7.
1797. Zaman K, Baqui AH, Yunus M, Sack RB, Chowdhury HR, Black RE. Malnutrition, cell-mediated immune deficiency and acute upper respiratory infections in rural Bangladeshi children. Acta Paediatr. 1997;86(9):923-7.
1798. Zamora-Munoz PM, Orellana-Reta C. [Treatment of the tibial bone defects by traumatic sequels with the Ilizarov method in children]. Acta Ortop Mex. 2007;21(6):318-22.
1799. Zanini RV, Santos IS, Gigante DP, Matijasevich A, Barros FC, Barros AJ. Body composition assessment using DXA in six-year-old children: the 2004 Pelotas Birth Cohort, Rio Grande do Sul State, Brazil. Cad Saude Publica. 2014;30(10):2123-33.
1800. Zar HJ, Barnett W, Myer L, Stein DJ, Nicol MP. Investigating the early-life determinants of illness in Africa: the Drakenstein Child Health Study. Thorax. 2015;70(6):592-4.
1801. Zaze AC, Fraga RC, Cunha RF. Evaluation of children's behavior aged 0-3 years during dental care: a longitudinal analysis. J Indian Soc Pedod Prev Dent. 2009;27(3):145-50.
1802. Zhang A, Hu H, Sanchez BN, Ettinger AS, Park SK, Cantonwine D, et al. Association between prenatal lead exposure and blood pressure in children. Environ Health Perspect. 2012;120(3):445-50.
1803. Zhang G, Skorokhod OA, Khoo SK, Aguilar R, Wiertsema S, Nhabomba AJ, et al. Plasma advanced oxidative protein products are associated with anti-oxidative stress pathway genes and malaria in a longitudinal cohort. Malar J. 2014;13:134.
1804. Zhang J, Himes JH, Guo Y, Jiang J, Yang L, Lu Q, et al. Birth weight, growth and feeding pattern in early infancy predict overweight/obesity status at two years of age: a birth cohort study of Chinese infants. PLoS One. 2013;8(6):e64542.
1805. Zhang N, Becares L, Chandola T. A multilevel analysis of the relationship between parental migration and left-behind children's macronutrient intakes in rural China. Public Health Nutr. 2015:1-15.
1806. Zhang N, Yang XB, Zhang WQ, Liu LQ, Dong GJ, Chen TW, et al. Relationship between higher-order aberrations and myopia progression in schoolchildren: a retrospective study. Int J Ophthalmol. 2013;6(3):295-9.
1807. Zhang Q, Bian Z, Fan M, van Palenstein Helderman WH. Salivary mutans streptococci counts as indicators in caries risk assessment in 6-7-year-old Chinese children. J Dent. 2007;35(2):177-80.
1808. Zhang W, Zeng J, Liao J, Yang T, Ren J, Zhou X, et al. A comprehensive clinical study about patching after strabismus surgery. Eur J Ophthalmol. 2014;24(6):819-23.
1809. Zhang X, Li F, Zhang L, Zhao Z, Norback D. A longitudinal study of sick building syndrome (SBS) among pupils in relation to SO2, NO2, O3 and PM10 in schools in China. PLoS One. 2014;9(11):e112933.
1810. Zhang X, Liu E, Tian Z, Wang W, Ye T, Liu G, et al. High birth weight and overweight or obesity among Chinese children 3-6 years old. Prev Med. 2009;49(2-3):172-8.
1811. Zhang Y, Li J, Tardif T, Burmeister M, Villafuerte SM, McBride-Chang C, et al. Association of the DYX1C1 dyslexia susceptibility gene with orthography in the Chinese population. PLoS One. 2012;7(9):e42969.
1812. Zhang Y, Ma JC, Qi SX, Wang F, Zhao C, Bi SL. Effectiveness of a Chinese hamster ovary cell derived hepatitis B vaccine in Chinese rural communities. Vaccine. 2011;29(22):3905-8.
1813. Zhao X, Yang L, Chen M, Chen J, Lyu X, Jiang Y, et al. [Depressive symptoms and related factors among primary and middle school students in Changfeng county of Anhui province:a two-year longitudinal study]. Zhonghua Liu Xing Bing Xue Za Zhi. 2014;35(5):505-9.
1814. Zheng JS, Liu H, Li J, Chen Y, Wei C, Shen G, et al. Exclusive breastfeeding is inversely associated with risk of childhood overweight in a large Chinese cohort. J Nutr. 2014;144(9):1454-9.
1815. Zheng JS, Liu H, Zhao YM, Li J, Chen Y, Zhu S, et al. Complementary feeding and childhood adiposity in preschool-aged children in a large Chinese cohort. J Pediatr. 2015;166(2):326-31.e2.
1816. Zhou H, Watanabe C, Ohtsuka R. Impacts of dietary intake and helminth infection on diversity in growth among schoolchildren in rural south China: a four-year longitudinal study. Am J Hum Biol. 2007;19(1):96-106.
1817. Zhou Q, Wang Y, Deng X, Eisenberg N, Wolchik SA, Tein JY. Relations of parenting and temperament to Chinese children's experience of negative life events, coping efficacy, and externalizing problems. Child Dev. 2008;79(3):493-513.
1818. Zhou Y, McBride-Chang C, Law AB, Li T, Cheung AC, Wong AM, et al. Development of reading-related skills in Chinese and English among Hong Kong Chinese children with and without dyslexia. J Exp Child Psychol. 2014;122:75-91.
1819. Zhou Z, Xiong H, Jia R, Yang G, Guo T, Meng Z, et al. The risk behaviors and mental health of detained adolescents: a controlled, prospective longitudinal study. PLoS One. 2012;7(5):e37199.
1820. Zhu K, Greenfield H, Zhang Q, Du X, Ma G, Foo LH, et al. Growth and bone mineral accretion during puberty in Chinese girls: a five-year longitudinal study. J Bone Miner Res. 2008;23(2):167-72.
1821. Zhu P, Hao JH, Tao RX, Huang K, Jiang XM, Zhu YD, et al. Sex-specific and time-dependent effects of prenatal stress on the early behavioral symptoms of ADHD: a longitudinal study in China. Eur Child Adolesc Psychiatry. 2015;24(9):1139-47.
1822. Zijlstra EE, el-Hassan AM, Ismael A. Endemic kala-azar in eastern Sudan: post-kala-azar dermal leishmaniasis. Am J Trop Med Hyg. 1995;52(4):299-305.
1823. Zilanawala A, Davis-Kean P, Nazroo J, Sacker A, Simonton S, Kelly Y. Race/ethnic disparities in early childhood BMI, obesity and overweight in the United Kingdom and United States. Int J Obes (Lond). 2015;39(3):520-9.
1824. Zirngibl A, Franke K, Gehring U, von Berg A, Berdel D, Bauer CP, et al. Exposure to pets and atopic dermatitis during the first two years of life. A cohort study. Pediatr Allergy Immunol. 2002;13(6):394-401.
1825. Zong X, Li H, Zhang Y, Zhang H. [Retrospective mixed-longitudinal study on the growth trajectory of height among children and adolescents]. Zhonghua Er Ke Za Zhi. 2014;52(9):655-61.
1826. Zou CC, Chen XY, Zhao ZY, Zhang WF, Shu Q, Wang JH, et al. Outcome of children with melamine-induced urolithiasis: results of a two-year follow-up. Clin Toxicol (Phila). 2013;51(6):473-9.
1827. Zumrawi FY, Dimond H. Determinants of growth in the first 6 months of life among the urban poor in Sudan. J Trop Med Hyg. 1988;91(3):139-46.
1828. Zuo D, Li S, Mao W, Chi I. End-of-life family caregiving for older parents in China's Rural Anhui province. Can J Aging. 2014;33(4):448-61.
1829. Zwir LM, Terreri MT, Sousa SA, Fernandes AR, Guimaraes AS, Hilario MO. Are temporomandibular joint signs and symptoms associated with magnetic resonance imaging findings in juvenile idiopathic arthritis patients? A longitudinal study. Clin Rheumatol. 2015;34(12):2057-63.
